# Supplementary material for: REST and CoREST Modulate Neuronal Subtype Specification, Maturation and Maintenance
Source: PLoS One. 2009 Dec 7;4(12):e7936. doi: 10.1371/journal.pone.0007936 (PMC2782136; doi:10.1371/journal.pone.0007936)
Supplement: Table S1 — Composite profiles of REST and CoREST target genes in individual neuronal subtypes. (1.69 MB XLS) [file pone.0007936.s005.xls]

## Sheet: Revised
		ChIP-chip								GENE EXPRESSION
Gene	RE1	CN REST	GABA REST	GLUT REST	MSN REST	CN COREST	GABA COREST	GLUT COREST	MSN COREST	CN	GABA	GLUT	MSN
0610005I04Rik	YES	0	1	0	0	0	0	0	0	0.243433	0.399033	0.245633	0.00206667
0610007P08Rik		0	1	0	0	0	0	0	0	0.582167	-2.1043	-1.99153	-0.515533
0610007P14Rik		0	1	0	0	1	0	0	0	-0.0351667	-2.65047	-0.234167	-0.0078
0610009I22Rik		1	0	1	0	1	0	0	0	-0.4514	-1.83933	-0.7208	-0.532433
0610010F05Rik		0	0	0	0	1	0	0	0	0.981333	-2.47703	-1.33093	-0.1976
0610010K06Rik		0	0	0	0	1	0	0	0	0.467933	-0.8559	0.179233	0.363833
0610011N22Rik		1	1	0	0	1	1	0	0	0.3487	-2.40627	-0.8907	0.3919
0610025P10Rik		1	0	0	0	0	0	0	0	0.674767	-0.901833	0.0679333	0.851667
0610040D20Rik		0	1	0	0	1	0	0	0	-0.0765667	-1.22397	-0.160767	-0.3218
0610040J01Rik		0	0	0	0	0	1	0	0	-0.8869	-0.2493	-0.1876	-0.1886
0610041E09Rik		1	1	0	0	1	0	1	0	0.808567	-3.09557	-1.23287	-0.177967
0710001B24Rik		1	0	0	0	0	1	0	0	-0.0618667	0.342233	0.231	0.668733
0910001A06Rik		1	0	0	0	1	0	0	0	0.9011	-1.96	-0.687933	0.9156
1110001A23Rik		1	0	0	0	0	0	0	0	0.235533	-2.00203	-1.0689	-0.440867
1110004B13Rik		0	0	0	0	0	0	0	1	0.105467	0.690767	0.282933	-0.218233
1110006G06Rik		1	0	0	0	0	0	0	0	0.0813	-0.0558667	-0.1988	-0.120567
1110008K04Rik		0	0	0	0	0	0	0	1	-0.3165	3.69337	1.3691	0.298633
1110014D18Rik		0	0	0	0	1	0	0	1	-0.1766	-1.84537	-0.553267	-1.0623
1110014K05Rik		0	1	0	1	0	0	1	0	-0.0249667	0.498267	0.132533	0.0480667
1110015K06Rik		0	0	0	0	0	1	0	0	0.661033	-1.71637	-0.591567	-0.3809
1110018J12Rik		0	0	0	0	0	0	0	1	0.3172	-2.53723	-0.416633	0.835033
1110020C13Rik		0	0	0	0	0	0	1	0	0.268633	-1.23693	0.7885	0.5897
1110032A13Rik		1	0	0	0	0	0	0	0	-0.739	-1.92387	-0.4821	-0.224767
1110033F04Rik		0	0	0	0	0	0	1	0	-0.0228	0.277033	0.1137	0.118133
1110051M20Rik		0	1	0	1	0	0	0	0	-0.0798667	-0.367733	-0.222033	0.661967
1110054O05Rik		0	1	0	0	0	1	0	1	0.4456	-0.536233	-0.652	-0.180767
1110055J05Rik		0	1	0	0	0	1	0	0	0.0880667	0.549567	0.283067	-0.0301667
1110058L19Rik		1	0	0	0	0	0	0	0	-0.150833	-0.169533	-0.602567	-1.0801
1110059P08Rik		0	0	0	0	0	1	0	0	0.418333	-1.98087	-0.362267	-0.2598
1190002N15Rik	YES	0	0	1	0	0	0	0	0	-0.288833	-2.05567	-1.08387	-0.342267
1190005I06Rik	YES	0	0	0	0	0	1	0	0	0.583533	-0.317367	0.817333	0.950567
1200004M23Rik		0	0	0	0	1	0	0	0	0.271567	-0.8879	-0.432933	-0.639667
1200007B05Rik		0	0	0	0	0	0	0	1	0.118567	-0.414467	-0.5697	-0.455467
1200009F10Rik		0	0	0	1	0	0	0	0	-1.67997	-0.809033	-0.2819	-0.0621
1200011M11Rik		1	0	0	0	0	0	0	0	-0.0246333	-2.33833	-0.321433	0.5108
1200015A19Rik		0	0	0	0	1	0	0	0	0.441933	-0.3704	1.22127	0.469667
1200015N20Rik	YES	0	0	0	1	0	0	0	0	0.6768	-1.81467	0.171533	0.162533
1200020A08Rik		0	0	0	0	0	0	0	1	-0.548333	-0.146333	0.3524	-0.281567
1500002O20Rik		0	1	0	0	0	0	0	0	0.016	-2.75353	-0.796533	-0.3561
1500009M05Rik		0	0	1	0	0	1	0	0	1.26657	-2.3458	-0.831433	0.179933
1500011K16Rik		0	0	0	0	0	0	0	1	-0.103867	-0.6832	-0.773433	-0.605467
1500015L24Rik		0	0	0	0	0	1	0	0	0.1124	1.67673	0.516533	-0.0977
1500031L02Rik		1	0	0	0	0	0	0	0	0.4552	-1.2623	-0.2872	0.0934667
1700006H02Rik		0	0	1	0	0	0	0	0	-0.4845	1.98303	0.778567	0.0839333
1700007I06Rik		0	0	0	0	0	1	0	0	0.4047	-0.112833	-0.203533	-0.0896667
1700008I05Rik		1	0	0	0	0	1	0	0	0.0575333	0.552667	0.4	-0.135433
1700008P20Rik		0	0	0	0	0	1	0	0	0.0711667	0.0180333	0.0322667	-0.100433
1700009P03Rik		0	0	0	0	0	0	0	1	0.823767	1.2633	-0.370467	-0.4024
1700010C24Rik		1	0	0	0	0	0	0	0	0.585867	-0.448	-0.6204	0.0018
1700010I14Rik		0	0	0	0	1	0	0	0	-0.0994	-0.258067	-0.312733	-0.362233
1700011F03Rik		0	0	0	1	0	0	0	0	-0.2201	0.879833	0.552033	0.164633
1700011F14Rik		0	0	0	1	0	1	0	0	0.0078	1.07017	0.107933	0.0711667
1700011J10Rik		0	0	0	0	0	1	0	0	0.454033	-1.62693	-0.526133	-0.283933
1700011K15Rik		0	0	0	1	0	0	0	0	0.146333	0.177	0.0637667	-0.206633
1700012B15Rik		0	0	0	0	0	0	0	1	0.296567	1.10053	0.256567	1.05603
1700012H05Rik		1	0	0	0	0	0	0	0	0.0332333	-0.125633	-0.0786	-0.0049
1700012H17Rik		0	0	0	1	0	0	0	0	-0.2022	-1.37873	-0.530133	1.21077
1700013E18Rik		0	0	0	0	0	0	0	1	0.212167	-0.745033	-0.3063	-0.529567
1700013G20Rik		0	0	0	1	1	0	0	0	0.168033	-1.27343	-1.0879	-1.20047
1700019D03Rik	YES	0	0	0	0	0	0	0	1	0.177867	-0.130333	-0.0324	0.144133
1700019N19Rik		0	0	0	1	0	0	0	0	-0.1036	0.371367	0.0370667	0.0289333
1700020L24Rik		0	0	0	0	0	0	0	1	-0.6777	0.779467	-0.0406667	0.0708
1700022C02Rik		0	0	0	0	0	1	0	0	0.4194	-1.8034	-1.74603	-1.38457
1700023O11Rik		0	0	0	1	0	0	0	0	0.751867	-2.00097	-0.879867	-0.370733
1700025D03Rik		0	0	0	0	0	1	0	1	-0.519167	4.1992	1.97383	0.190133
1700028P14Rik		0	0	0	0	0	0	0	1	-0.00133333	1.2848	0.4646	0.0946333
1700030J22Rik		0	0	0	1	0	1	0	0	0.371033	0.278867	0.0647667	0.140067
1700034E13Rik		0	0	0	0	0	0	0	1	0.0737	0.5533	0.320733	-0.0064
1700057G04Rik		0	0	0	0	0	0	1	1	0.316933	0.715667	0.223733	0.0759333
1700058C13Rik		0	0	0	1	0	0	0	0	-0.399467	0.3149	0.423833	0.0128333
1700060E18Rik		0	0	0	0	0	0	0	1	0.136733	1.2699	0.6821	-0.000233333
1700060H10Rik		0	1	0	1	0	0	0	0	-0.176733	-0.4395	-0.721833	-0.124067
1700063I17Rik		0	0	0	0	0	0	0	1	0.275967	0.019	-0.197633	0.0469
1700065D16Rik		0	0	0	0	1	0	0	1	0.1097	1.16107	0.2395	-0.0966
1700067K01Rik		1	0	0	0	0	0	0	0	0.4528	0.406667	-0.172133	0.236633
1700074P13Rik		0	0	0	0	0	0	0	1	0.0634333	1.58717	0.5437	0.0351667
1700108L22Rik	YES	0	0	1	1	0	1	0	0	-1.26307	-0.0968	-0.453567	-0.560667
1810008O21Rik		1	0	0	0	0	0	0	0	-0.1618	3.06697	0.6895	0.107333
1810010M01Rik		0	1	0	0	0	0	0	1	-0.4179	1.35137	0.865067	0.1699
1810011O10Rik		0	1	0	0	0	1	0	1	-2.00253	0.731767	-0.492033	-0.823433
1810017G16Rik		0	0	0	1	0	0	0	0	0.244367	-0.367567	0.548567	0.151133
1810020E01Rik		0	0	0	1	0	0	0	1	0.259467	-1.3577	-0.936	-1.29343
1810020G14Rik		1	0	0	0	0	0	0	0	0.3787	-0.0433	-0.813467	-0.743533
1810030O07Rik		0	0	0	1	0	0	0	0	-0.251233	1.4564	0.5337	0.0683333
1810042K04Rik		0	0	0	1	0	0	0	0	0.1412	-1.40033	-1.1162	-0.7589
1810048J11Rik		0	1	0	0	0	0	0	0	-0.0587667	0.945567	0.241367	0.487867
1810049H19Rik		0	0	0	0	1	1	0	1	-0.153167	2.5586	0.939633	0.176267
1810074P20Rik		0	0	0	0	0	0	0	1	-1.05433	-2.63697	-1.2722	-0.719733
2010001H14Rik		1	0	0	0	0	0	0	0	-0.439033	0.553467	0.2802	0.1694
2010005J08Rik		0	0	0	0	0	0	0	1	0.071	-0.9153	-0.651133	0.150733
2010012C16Rik		0	0	0	1	0	0	0	0	0.336733	0.161467	-0.406333	-0.635733
2010012O05Rik		0	0	0	0	0	0	0	1	0.5796	-1.31367	-0.767433	-0.3164
2010013E14Rik		0	0	0	0	0	0	0	1	-0.240867	2.191	0.923633	0.1831
2010016B13Rik		0	0	0	1	0	0	0	0	0.0451333	1.30857	0.575367	0.0206
2010100O12Rik		0	0	0	1	0	0	0	0	0.3812	0.259433	-0.398867	0.1173
2010106E10Rik		0	0	0	0	0	1	0	0	0.252533	0.7617	0.0930333	-0.1196
2010106G01Rik		0	1	0	0	0	0	0	0	-0.699733	-1.21037	-0.756233	0.5942
2010203O07Rik		0	1	0	0	0	0	0	0	-0.493933	-1.20223	-0.993733	-0.975
2010305C02Rik		0	0	0	0	1	0	0	0	-0.4192	0.0861333	-0.0575	-0.214267
2010321M09Rik		0	1	0	0	0	0	0	0	0.0283667	-1.81983	-0.448167	-0.342133
2210009G21Rik		0	0	0	1	0	1	0	0	0.442533	-0.942633	-0.8202	0.0797
2210009G21Rik		1	0	0	0	0	0	0	0	0.4876	-0.912167	-0.777633	0.00133333
2210021J22Rik		0	1	0	0	0	0	0	0	-0.376667	-0.983833	-0.618467	-0.2992
2210409M21Rik		0	1	0	0	0	0	0	0	-1.06063	-3.21183	-1.08187	-0.476967
2210417D09Rik		0	0	0	0	0	1	0	0	0.404667	-0.0142667	-0.187533	-0.125833
2310001L23Rik		0	1	0	0	0	0	0	0	-0.465033	0.651467	0.362533	0.0711333
2310002B06Rik		0	1	0	0	0	0	0	0	0.388233	-0.6461	-0.5102	0.1513
2310002L09Rik		0	0	0	1	1	1	0	1	0.117633	1.1579	0.428633	0.234667
2310007F04Rik		0	0	0	0	0	1	0	0	-0.194167	2.0334	0.531667	0.321167
2310008H09Rik		0	0	0	0	1	0	0	0	0.253867	-2.38677	-1.55457	-0.840433
2310010B21Rik		0	0	1	0	0	0	0	0	0.221833	-1.59197	-0.947633	-0.365667
2310010M24Rik		0	0	0	0	1	0	0	0	-0.270833	1.19737	0.219333	0.766533
2310014L17Rik		1	0	0	0	0	0	0	0	0.0844	0.3755	-0.31	-0.567633
2310022A10Rik		0	1	0	0	0	0	0	0	-0.4257	-0.6109	-0.2995	0.232833
2310033P09Rik		1	1	0	0	0	0	0	0	0.144833	-1.19223	-0.959567	-0.8752
2310035C23Rik		0	1	0	0	0	0	0	0	1.1743	-2.31857	-0.579633	0.720167
2310035K24Rik		0	0	0	1	0	0	0	0	-0.520067	-1.4214	-0.1533	-0.0369
2310038H17Rik		1	0	0	0	0	0	0	0	-0.169133	-1.70293	-0.261533	-0.3265
2310039E09Rik		0	0	0	0	0	1	0	0	0.0742	-0.0503667	-0.162167	-0.0093
2310042E22Rik		0	1	0	0	0	0	0	0	-0.0945333	1.81763	0.8432	0.3802
2310042G06Rik	YES	1	1	0	0	0	0	0	0	0.423333	-2.7857	-1.11533	-1.06593
2310044G17Rik	YES	0	1	0	0	0	0	0	0	0.268033	-1.66323	-1.21183	0.0829333
2310044H10Rik		0	1	0	0	0	0	0	0	-0.603	-1.73013	0.0724	-0.0726333
2310045A20Rik		0	1	0	0	0	0	0	0	0.548367	0.757033	1.15633	1.38007
2310057J18Rik		0	0	0	0	0	0	0	1	0.390133	0.506	-0.0623667	0.116567
2310057M21Rik		0	0	0	1	0	0	0	0	-0.0995333	-0.4872	-0.446367	-0.0592
2310057N15Rik		0	0	0	0	0	1	0	0	0.0293667	0.252933	-0.139	0.0191667
2410004A20Rik		0	0	0	0	0	1	0	0	-0.183233	0.798333	0.179	-0.0140333
2410016O06Rik		1	0	0	0	1	0	0	0	0.0190333	-1.3735	-0.7354	-0.5638
2410018M08Rik		1	0	0	0	0	0	0	0	0.196433	-0.628133	-0.516533	0.236067
2410022L05Rik		0	0	0	0	1	0	0	0	0.170733	-0.966867	-0.0831	-0.562667
2410075B13Rik		0	0	1	0	0	0	0	0	0.0837333	-0.5647	-0.742333	-0.157533
2410075D05Rik		0	0	0	0	1	0	0	0	0.0164333	0.373733	-0.0494333	-0.132267
2410081M15Rik		1	0	0	1	0	0	0	0	0.104567	-0.9597	-0.386633	0.354567
2410116G06Rik		1	0	0	0	0	0	0	0	-0.767833	0.8919	0.349967	0.0101
2410127L17Rik		0	0	0	0	0	1	1	0	-0.6097	-0.954767	-1.65273	-1.76343
2410187C16Rik		0	0	0	0	0	0	0	1	0.885567	-0.922967	-0.106533	-0.194333
2510003E04Rik		1	0	0	0	0	0	0	0	0.204567	-1.55707	0.8548	1.1229
2510005D08Rik		1	0	1	0	0	1	0	0	-0.1004	-1.35387	-0.626433	-0.740933
2510006C20Rik		0	0	0	0	0	0	0	1	0.193167	-0.731167	-0.929067	-0.512333
2510006D16Rik		1	1	0	0	0	0	0	0	0.359067	-0.855233	0.0233667	-0.331833
2510038A11Rik		0	0	0	0	0	0	0	1	-0.391733	-1.77427	-1.07123	-1.12957
2600001B17Rik		1	0	0	0	0	0	0	0	0.639867	-0.874767	-0.782833	-0.358033
2600001J17Rik		1	0	0	1	0	0	0	0	0.5447	-1.88997	-2.21217	-1.7356
2610002M06Rik	YES	0	0	1	0	0	0	0	0	-0.864233	-1.5918	-1.13997	-0.460467
2610008E11Rik		0	0	0	1	1	0	0	0	0.8318	-1.39207	-0.6868	0.0321
2610016C23Rik		0	0	0	0	1	0	0	1	-0.0914333	-0.4095	-1.53463	-1.3711
2610020C11Rik	YES	0	0	0	0	0	1	0	1	0.6411	0.1027	-0.4687	-0.218433
2610024A01Rik	YES	0	0	0	0	1	0	0	0	1.09133	1.3003	1.44453	1.74573
2610029G23Rik		0	0	0	1	0	0	0	0	-0.00376667	-0.9525	-1.0727	-0.584133
2610034E18Rik		0	0	0	0	1	0	0	0	0.250533	1.2064	-0.00416667	-1.0687
2610208E05Rik		0	1	0	0	0	0	0	0	0.256	0.2541	0.299467	0.00433333
2610209A20Rik		1	0	0	0	0	1	0	0	0.169133	1.08953	-0.260333	-0.286433
2610306H15Rik		0	0	0	1	0	0	0	1	-1.23767	-0.4327	-0.0118	-0.380967
2610318K02Rik		0	0	0	0	0	0	0	1	0.1792	-0.5406	-0.3174	-0.325667
2700038N03Rik		1	0	0	0	0	0	0	0	-0.399433	-0.3031	-0.535033	-0.313067
2700050F09Rik		1	0	0	0	0	0	0	0	0.689733	-0.898467	-1.1449	-0.7941
2700050L05Rik		0	0	0	0	0	1	0	0	0.00293333	-1.38163	-0.6389	-0.1349
2700050P07Rik		0	0	0	0	0	1	0	0	0.136133	-0.951733	-0.1773	0.694733
2700059L22Rik		0	0	0	0	0	0	1	0	0.5034	-0.7454	-0.627467	-0.8938
2700060E02Rik		1	0	0	0	0	0	0	0	-0.0889667	0.928167	0.00966667	-0.531333
2700067D09Rik		0	0	0	1	0	0	0	0	0.427067	-1.85617	-0.6816	-0.1451
2700078K21Rik		1	0	0	0	0	0	0	0	0.1855	-1.548	-0.302967	-0.0530667
2700081O15Rik		0	0	0	0	1	0	0	0	1.39453	-1.15177	0.409333	1.2779
2700091N06Rik		0	0	0	0	1	1	0	0	-0.143967	0.622133	-0.5701	-0.893133
2810007J24Rik		0	0	0	1	0	0	0	0	0.0397667	0.584567	0.240833	-0.0216667
2810021B07Rik		0	0	0	0	0	1	0	0	0.5906	-0.434033	-0.712267	-0.211667
2810022L02Rik		0	0	0	0	0	1	0	0	-0.164233	0.155	-0.233	0.392567
2810025M15Rik		0	0	0	0	0	1	0	0	0.224	-1.32267	-0.814333	-1.9623
2810046L04Rik		1	0	0	0	0	0	0	0	0.213267	-2.4769	-0.771	-0.548567
2810405J04Rik		0	1	1	0	0	0	0	0	0.4535	-2.1611	-0.640967	-0.5421
2810407C02Rik		1	0	0	0	0	0	0	0	-0.0930333	-2.63407	-0.797567	-0.6695
2810417D08Rik		0	0	1	0	0	0	0	0	0.185267	-2.07527	-1.4516	-1.04563
2810417J12Rik		0	0	0	0	0	0	1	0	0.0383333	0.3217	-0.159133	0.0450667
2810426N06Rik		0	0	0	1	0	0	0	1	0.253567	-1.3555	-0.964533	-0.362467
2810439F02Rik		0	0	0	0	1	0	0	0	0.338467	-1.0755	0.3403	1.3915
2810443J12Rik		1	0	0	0	0	0	0	0	-0.151867	2.04717	0.1874	0.0864667
2810457I06Rik		0	0	0	0	0	0	0	1	0.182333	-1.2169	-1.32857	0.246367
2810458H16Rik		0	1	0	0	0	0	0	0	0.193033	-0.456333	-0.611733	-0.324633
2810485I05Rik		0	0	0	0	1	0	0	1	0.6244	-1.84603	-1.25847	-1.1152
2900006F19Rik		0	1	1	0	0	0	1	0	0.647167	-0.506567	-0.323333	0.853933
2900009I07Rik		1	0	0	0	0	0	0	0	0.2782	-0.245967	-0.0411333	0.2137
2900045N06Rik		0	0	0	0	1	0	0	0	-0.3676	-2.16187	-1.33623	0.2795
2900062L11Rik		0	0	1	0	0	0	0	0	0.171633	-0.947033	-0.231133	0.382067
2900064A13Rik		0	0	0	0	0	0	0	1	-0.7897	-2.55537	0.222833	-0.0284667
2900092C05Rik		0	0	0	0	0	1	0	0	0.0641	0.245933	0.065	0.0981
2900093B09Rik		0	0	0	0	0	1	1	0	0.4619	-0.170567	-0.7895	0.690467
3000002B06Rik		1	0	0	0	0	0	0	0	-0.171267	-1.30317	-0.222	-0.4353
3110004L20Rik		0	0	0	0	0	0	0	1	0.643267	-1.41237	0.105833	-0.1545
3110031B13Rik		0	0	0	0	0	1	0	1	-0.537467	-1.69987	-0.779033	-0.539167
3110037I16Rik		0	0	0	0	1	0	0	0	-0.00466667	-1.19687	-0.207633	0.0443
3110050K21Rik		0	0	0	0	1	0	0	0	0.452633	-3.16093	-0.704533	0.485733
3110050N22Rik		0	0	0	0	1	0	0	0	-0.0247	-1.3932	-0.320267	0.633767
3110056O03Rik		1	0	0	0	0	0	0	1	0.3043	-1.14323	-0.823233	-0.671333
3230401D17Rik		1	0	0	0	0	0	0	0	-0.00953333	-0.112667	0.199433	0.5978
39146		0	0	0	0	1	0	1	0	-0.463233	-1.55723	-0.444033	-0.125067
3930401K13Rik		0	0	0	0	0	1	0	0	0.7213	-2.40777	-0.3886	-0.00566667
4122402O22Rik		1	0	0	0	0	0	0	0	0.462167	-3.15207	-0.737633	-0.157133
4432416J03Rik		0	0	0	0	0	1	0	0	0.1578	0.573233	0.0370333	-0.193933
4631402N15Rik		1	0	0	0	0	0	0	0	0.0500667	0.521833	-0.1034	0.1322
4631422O05Rik		0	0	0	0	0	1	0	1	-0.0453	0.9636	0.2544	0.0585667
4631427C17Rik		0	0	1	0	0	1	0	1	-0.132267	-0.778633	-0.6189	-0.815133
4632411B12Rik		0	0	1	0	0	0	0	0	0.380467	-1.74197	-0.641967	0.0752667
4632417K18Rik		0	0	0	1	0	0	0	0	0.880967	-1.69873	-2.49197	-2.37667
4732421G10Rik		0	0	0	0	0	0	1	0	0.0853333	0.712033	0.293267	0.0182
4732495G21Rik		0	0	1	0	0	0	0	0	0.0740667	0.197633	-0.0258	0.0832333
4732497O03Rik		0	0	0	0	0	0	0	1	0.438067	-0.423767	-0.0868333	-0.650233
4831428F09Rik		0	0	0	1	0	0	0	1	0.0463667	0.3805	0.172633	-0.076
4832428D23Rik		0	1	0	0	0	1	0	0	0.198367	1.64147	0.839467	0.0574
4833418A01Rik		0	0	0	0	0	0	0	1	0.253933	-0.502767	-0.421967	-0.172733
4833427G06Rik		0	1	0	0	0	0	0	0	0.341567	0.319467	-0.0645	-0.713733
4833430A08Rik		0	0	0	0	0	1	0	0	-0.0390333	0.272833	0.130733	-0.0495667
4833432M17Rik		0	0	0	0	1	0	0	0	0.498533	-1.35043	-1.59223	-0.790533
4833432P19Rik		0	0	0	0	0	1	0	1	0.766133	-0.660833	-0.755667	-0.378767
4921505C17Rik	YES	0	0	0	0	0	0	0	1	0.435233	-1.50793	-0.195467	0.130767
4921508O11Rik		0	0	0	0	0	0	0	1	0.136533	0.045	-0.0482667	0.0487333
4921509E05Rik		0	0	0	0	1	0	0	0	0.0473	0.225967	-0.250433	-0.3586
4921510H08Rik		0	0	0	0	0	0	0	1	-0.0266667	0.7448	0.382133	0.110733
4921511C20Rik		0	0	1	0	0	1	0	0	0.218567	0.942233	0.4314	-0.147633
4921511H03Rik		0	0	0	0	0	1	0	0	0.488933	2.0787	0.783	0.0443333
4921513E08Rik		0	0	0	0	0	0	0	1	0.6461	0.777733	0.1281	-0.496433
4921521J11Rik		0	1	0	0	1	0	0	0	0.331867	-3.2637	-0.743	0.226767
4921521K07Rik		0	0	1	0	0	0	0	1	-0.2037	1.63963	0.537533	0.1022
4921524J17Rik		0	0	1	0	0	0	0	0	-0.504567	-0.6583	-0.620467	-0.5593
4921526G09Rik		1	0	0	0	0	0	0	0	0.138	-1.19737	-0.912	0.0743333
4921528I01Rik		0	0	0	0	0	1	0	0	0.227933	1.53453	0.709033	0.0962
4921530L21Rik		0	0	0	0	0	0	1	0	0.662133	0.7543	0.449067	0.324567
4922504M18Rik		0	0	0	0	0	1	0	0	-0.447067	2.8667	1.4236	0.325433
4930402H24Rik		0	0	1	0	0	0	0	0	1.29897	-1.1232	1.8416	2.5641
4930403L05Rik		0	1	0	0	0	1	0	0	-0.0859667	0.817633	0.436667	-0.160567
4930415L06Rik		0	0	0	1	0	0	0	0	0.191233	0.322133	0.120233	0.1085
4930428D18Rik		1	0	0	0	0	1	0	1	0.0734333	1.3617	0.307833	-0.0402
4930429M06Rik		0	0	0	0	0	0	1	0	0.535833	-2.50913	-1.73987	-0.685433
4930430F08Rik		0	0	0	0	0	0	0	1	-0.407167	-1.4153	-1.18963	-0.9419
4930432K09Rik		0	0	0	0	0	0	0	1	0.112	3.46443	1.7571	0.143
4930432K21Rik		0	1	0	0	0	0	0	0	0.258533	-0.476067	-0.446933	0.256
4930432O21Rik		0	0	0	0	0	0	0	1	0.979267	-1.30283	-1.0678	-0.610133
4930452B06Rik		1	0	0	0	0	0	0	0	0.6663	-1.21983	-1.1891	-0.660067
4930474N05Rik		0	0	0	0	0	0	0	1	-0.190267	2.9116	1.29013	0.323133
4930503B16Rik		0	0	0	0	1	0	0	0	0.156233	0.5762	0.1029	-0.2005
4930521A18Rik		0	0	0	0	0	0	0	1	-0.164333	1.48927	0.575533	-0.143667
4930521E07Rik		0	0	1	0	0	0	0	0	-0.191767	-1.12823	-0.7287	0.0555
4930532D21Rik		0	0	0	0	0	0	1	0	0.111267	0.351433	0.0491	0.0342667
4930542C12Rik		0	0	1	0	1	0	0	0	-0.1883	3.15973	0.613633	0.0671
4930542N07Rik		0	0	1	0	0	0	0	0	0.0633	0.752333	0.3192	0.0153
4930543L23Rik		1	0	0	0	0	0	0	0	0.0335333	1.02613	0.1872	0.137
4930563A03Rik		0	1	0	0	0	0	0	0	0.611333	-0.0506333	-0.460233	-0.0288667
4930579C15Rik		1	0	0	0	0	0	0	1	-0.0215	0.262	-0.00496667	-0.0342333
4931406P16Rik		0	0	0	1	0	0	0	0	-0.102533	-1.51433	-0.670567	-0.8628
4931420C21Rik		0	0	0	0	0	0	0	1	0.846233	-1.45337	-1.08297	0.981033
4932414K18Rik		0	0	0	1	0	0	0	0	0.203767	-2.6171	-0.584067	-0.200467
4932414N04Rik		0	0	0	0	0	0	0	1	0.263733	1.47587	0.865733	-0.0649333
4932422E22Rik		0	0	0	0	0	1	0	0	0.302133	0.178867	-0.0152667	0.0378
4932432K03Rik		0	0	0	0	0	1	0	0	0.453	-1.32277	-1.3893	-0.820533
4932432N11Rik		1	1	0	0	0	0	0	0	0.637467	-0.843633	-0.792167	-0.296333
4932701A20Rik		0	1	0	0	0	0	0	0	0.286467	0.8198	0.2366	-0.160733
4932702K14Rik		0	0	0	0	0	0	0	1	0.0764	1.18883	0.2495	-0.167033
4933400A11Rik		0	1	1	0	0	0	0	1	-0.0633667	1.3401	0.309133	0.0372333
4933402B14Rik		0	1	0	0	0	0	0	0	-0.413067	0.124367	0.109967	-0.0893
4933402J07Rik		0	0	0	0	1	0	0	1	-0.318833	0.629067	0.4892	-0.063
4933402J24Rik		0	0	1	0	1	0	0	0	-0.697533	-0.571067	-0.518733	0.830833
4933406N12Rik		0	1	0	0	0	0	0	0	-0.3957	2.31277	0.7388	0.0166667
4933409D10Rik		0	0	0	0	0	1	0	0	-0.3774	1.1605	0.5989	0.0429667
4933411G11Rik		1	0	0	0	0	0	0	0	-0.225467	0.041	0.102067	-0.0349
4933413B09Rik		0	0	0	0	0	1	0	1	-0.288767	0.594133	0.419	-0.0332667
4933417O08Rik	YES	0	0	0	1	0	0	0	0	0.249467	1.25943	-0.932033	0.4114
4933421E11Rik		0	0	0	0	0	0	0	1	0.6338	-1.33363	-1.1769	-0.800167
4933425K02Rik		0	0	0	0	0	0	1	0	0.148533	1.23533	0.645633	-0.0531
4933425L06Rik		0	1	0	0	0	0	0	0	0.647333	0.604367	0.150333	0.0633333
4933427D06Rik	YES	0	0	0	1	0	0	0	0	-0.239867	0.354333	-0.0101	-0.0606333
4933428G09Rik		1	0	0	0	0	0	0	0	0.785567	-1.19267	-0.7152	-0.560767
4933428M03Rik		1	0	0	0	0	0	0	1	0.0606	0.4426	0.1996	-0.0496667
4933430I17Rik		0	1	0	0	1	0	0	0	0.109367	-0.286133	-0.206967	-0.0641667
4933434E20Rik		0	0	0	1	0	0	1	0	0.134	-0.0227333	-0.583233	-0.3102
4933435A13Rik		1	0	0	0	0	0	1	1	0.346467	-1.8912	-1.47477	-1.07113
4933436I01Rik		0	0	0	0	1	0	1	1	0.0899333	1.09343	0.439667	-0.0467
4933437N03Rik		0	1	0	0	0	0	0	0	-0.3756	0.937167	0.0246667	0.0856667
5033414D02Rik		0	1	0	0	0	0	0	0	-0.0409	-1.19693	-0.533667	-0.607533
5230400G24Rik		0	0	0	0	0	1	0	1	0.391433	-2.2998	0.0628	0.4601
5330401P04Rik		0	0	0	0	0	1	0	0	0.309933	-1.42823	-1.39843	-0.574233
5330408N05Rik		0	0	0	0	0	1	0	1	-0.333667	-1.5635	-1.18717	-0.5048
5430407P10Rik	YES	0	0	0	0	0	1	0	0	-1.0999	-0.00773333	-0.0933	-0.1025
5430432M24Rik		0	0	1	0	0	0	0	0	-0.503767	-3.36567	-2.45423	-1.74223
5430437P03Rik		1	0	0	0	0	0	0	0	0.184067	-0.272567	-0.187167	-0.435967
5630401D24Rik	YES	1	0	0	1	1	0	0	0	0.193967	-1.9192	-0.9947	-0.356333
5630401J11Rik		1	1	0	0	0	0	0	0	0.115033	-2.33773	-0.4194	-0.944667
5630401J11Rik		1	1	0	0	0	0	0	0	0.115033	-2.33773	-0.4194	-0.944667
5730405I09Rik		0	0	0	0	0	1	0	0	-0.6043	-1.6499	-0.692933	-0.833767
5730405M13Rik		1	0	0	0	0	0	0	0	-0.267067	0.0413333	0.3285	0.806533
5730409G15Rik		0	1	0	0	0	0	0	0	-0.1606	0.0162333	-0.402233	-0.5968
5730410E15Rik		1	0	0	0	0	0	0	0	0.571267	-0.4086	0.165067	1.46373
5730410I19Rik		1	0	0	0	0	0	0	0	-0.0105	-3.80047	-0.4881	-0.572233
5730437N04Rik		1	0	0	0	0	0	0	0	-0.321233	-1.5324	-0.0170333	-0.241733
5730446C15Rik		0	0	0	0	1	0	0	0	-0.804233	-2.26323	-0.4972	-0.957767
5730453I16Rik		0	0	0	0	0	0	1	0	0.403133	-2.19533	-0.6324	-0.432233
5730469D23Rik		0	0	0	0	1	0	0	1	0.122067	-1.57473	-1.41797	-0.852067
5730522E02Rik	YES	0	1	0	0	0	1	0	0	0.382367	1.07713	0.4335	0.227933
5730537D05Rik		1	0	0	0	0	0	0	0	-1.0467	-0.404867	-0.9571	-0.415467
5730590G19Rik		0	0	0	0	0	0	0	1	1.0155	-1.93237	-1.85497	-1.08877
5830436D01Rik		0	0	0	0	0	1	0	0	0.0582667	-0.0494	-0.3347	-0.1168
5830443L24Rik		0	0	0	0	0	0	1	0	-0.112033	2.31777	0.795067	-0.0780333
5830472M02Rik		0	1	0	0	0	0	0	0	1.29797	-2.24917	-0.442133	0.308567
5930422O12Rik		0	0	0	0	0	1	0	0	0.450167	0.1865	-0.3639	-0.1474
6030408C04Rik		0	0	0	1	0	0	0	0	0.191867	-2.0369	-1.89443	-1.3841
6030419C18Rik		1	0	0	0	0	0	0	0	0.747967	-1.05387	-0.251033	1.61513
6330407G11Rik		0	0	0	1	0	0	1	1	0.1886	0.2136	-0.0999667	-0.5984
6330416G13Rik		0	0	0	0	1	1	0	0	0.0313	-0.0502333	-0.110133	0.445633
6330503K22Rik		0	0	0	0	0	1	0	0	1.5596	-2.35357	-1.15813	0.201433
6430502M16Rik		0	0	0	0	0	0	0	1	-0.332667	-0.0825	-0.1884	0.283533
6430550H21Rik		1	0	0	0	0	0	0	0	-0.744867	-0.5741	-0.644467	0.0185667
6530401D17Rik		0	0	0	0	0	1	0	0	0.3095	-1.5652	-0.483533	0.557933
6530403A03Rik		0	0	0	1	1	1	0	0	-0.0175333	-1.1422	-0.919067	-0.659
6620401K05Rik	YES	1	0	0	0	0	0	0	0	-0.1744	-0.476633	-0.661333	0.159633
6720456H20Rik		1	0	0	0	1	0	0	0	1.13087	-0.989033	-0.773767	0.1069
6820408C15Rik		1	0	0	0	0	0	0	1	-0.215633	0.382233	0.4085	0.366433
6820429M01		0	0	0	0	1	0	0	0	0.6266	-1.39667	-0.626933	0.323233
8030411F24Rik		0	0	0	0	0	0	0	1	-0.0527667	0.290467	0.183633	-0.0314
8030451F13Rik		0	0	0	0	1	0	0	0	-0.0372333	0.5657	0.2954	0.0330333
8430416H19Rik		0	1	0	0	0	0	0	0	0.348667	0.755733	-0.0174333	0.0486
9030221C07Rik	YES	0	0	0	0	0	0	0	1	-0.144667	0.888567	0.670133	0.1959
9030224M15Rik		0	0	0	0	0	0	0	1	0.245	0.553367	0.0019	-0.0229
9030612E09Rik		0	0	0	0	1	0	0	0	0.169267	1.1807	0.1111	0.2725
9130005N14Rik		0	0	0	0	0	0	0	1	-2.35993	-0.705067	-0.0853667	-0.4157
9130017N09Rik		0	1	0	0	0	0	0	0	-0.138533	0.2275	0.0180667	0.0849667
9130023D20Rik		0	0	1	0	1	0	0	0	0.639133	-1.24817	-0.827133	0.105367
9130023F12Rik		0	0	0	0	0	0	0	1	0.1311	-2.13057	-1.15917	-0.175467
9130221D24Rik		0	0	0	0	0	0	0	1	0.064	3.22143	1.29463	0.131067
9130409I23Rik	YES	0	0	0	0	0	0	0	1	0.2301	0.741333	0.178533	0.0239667
9230104L09Rik		0	1	0	0	0	0	0	0	0.0646	0.485467	0.395767	0.069
9230105E10Rik		1	0	0	1	0	0	0	0	0.7342	1.57593	0.4475	0.0388667
9230107O10Rik		0	1	0	0	0	0	0	0	-0.660133	3.0807	1.8871	0.160367
9230117E20Rik		0	0	0	0	0	1	1	0	0.342733	1.36307	0.781	0.0229333
9330120H11Rik		0	0	0	1	0	0	0	0	-0.0361667	-0.0401	-0.340333	0.448733
9330155M09Rik		0	0	0	1	0	1	0	0	0.3909	0.132967	-0.2292	-0.115533
9330182L06Rik		0	0	0	0	1	0	0	0	0.0684	-1.72087	-1.60727	-0.8636
9430010O03Rik		0	0	1	0	0	0	0	1	1.96643	-1.64313	-0.948833	-1.0344
9430015G10Rik		1	0	0	0	0	0	0	0	0.204833	-0.5451	-0.7976	0.5584
9430023P16Rik		1	0	0	0	0	0	0	0	0.2941	-0.384367	-0.0379667	-0.0619667
9430070O13Rik		0	0	0	1	0	0	0	0	0.116033	0.454667	0.3701	0.0794667
9430083G14Rik		0	0	0	0	1	0	0	0	-0.0153333	-3.41763	-1.18033	-1.8029
9430098E02Rik		0	0	0	0	1	0	0	0	0.124367	-0.510133	-0.5313	-0.259233
9530002K18Rik		0	0	0	0	0	0	0	1	0.511067	0.417233	0.0942667	0.1044
9530008L14Rik		0	1	0	0	0	0	0	0	-0.370067	2.19253	1.2063	-0.0396333
9530020G05Rik		0	0	0	0	1	0	0	0	-0.551667	-0.9285	-0.7539	-0.0882333
9530077C05Rik		0	0	0	0	0	1	0	0	0.396233	-1.3716	-0.884367	-0.0122333
9530098N22Rik		0	1	0	0	0	1	0	0	0.1623	2.03223	0.363	0.1037
9630033F20Rik		0	0	0	0	1	0	0	0	0.0444333	-1.2238	-1.01557	-0.4513
9630054F20Rik		0	0	0	0	1	0	0	0	0.3595	-2.16287	-0.479667	-0.5829
9830147P19Rik		0	0	0	1	1	0	0	0	0.0359667	2.16513	0.835267	-0.00326667
9930014A18Rik		0	0	1	0	0	0	0	1	0.349067	0.389667	-0.373833	-0.362333
9930032O22Rik		0	0	0	0	0	0	0	1	0.0710667	0.436333	0.1076	-0.0804667
A030009B12Rik		0	0	0	0	1	0	0	0	0.255567	1.25823	0.478667	-0.0752333
A030009H04Rik		0	0	1	0	0	0	0	1	0.281933	0.836367	0.197033	1.33423
A030013N09Rik		0	1	0	0	0	0	0	1	0.152333	0.4587	0.292567	0.0588333
A130007F10Rik		0	0	0	0	0	1	0	0	0.0454667	0.0963667	-0.237133	-0.0936667
A130030D10Rik		0	0	1	0	1	0	0	0	-0.429233	-1.15517	-1.61093	-0.274667
A130038H09Rik		1	0	0	0	0	1	1	1	-0.0125667	0.173833	-0.0964333	0.0551667
A130090K04Rik		0	1	0	0	0	0	0	0	0.306567	0.1584	0.0165333	0.0474333
A230062G08Rik		0	0	0	0	0	1	0	1	0.0322	-0.9847	-0.617	0.0411
A230072I06Rik		0	1	0	0	0	0	0	0	-0.197233	0.933033	0.425733	-0.0072
A230072I16Rik		1	0	0	0	0	0	0	0	0.624533	-1.634	-1.18347	-0.1661
A230078I05Rik		1	0	0	0	0	0	0	0	0.391933	-0.00246667	-0.1459	0.557467
A230091H23Rik		0	1	0	0	0	0	0	0	0.610033	-0.609733	-0.567367	0.2037
A2m	YES	0	0	0	0	0	0	0	1	-1.85377	-2.7217	1.67597	-2.52547
A330050B17Rik		0	0	1	0	0	0	0	0	0.202533	0.538767	0.441767	0.0229667
A330104H05Rik	YES	0	0	0	0	0	0	0	1	1.824	2.32363	2.21023	2.2641
A430025D11Rik		0	0	0	1	0	0	0	0	-0.2427	0.4664	0.109833	-0.0039
A430070M19	YES	0	0	0	0	0	0	0	1	0.216667	0.609233	0.254067	0.0859333
A430083B19Rik		1	0	0	0	0	0	0	0	0.175233	2.40197	0.934433	-0.1549
A430106J12Rik		1	0	0	1	0	0	0	1	0.477533	-1.34007	-1.1749	-0.138267
A530098C11Rik		0	0	0	0	0	1	0	0	0.304267	0.5068	0.144667	0.0122667
A530099J19Rik		0	0	0	0	0	0	0	1	0.2044	3.2327	1.26983	0.0460333
A630018P17Rik		0	1	0	0	0	0	0	0	-0.2786	-1.03203	-0.9178	-0.593167
A630029G22Rik	YES	0	0	0	1	0	0	0	0	0.689467	-0.5218	-0.561967	0.678967
A630042L21Rik		0	1	0	0	0	0	0	0	-0.0225333	-1.74363	-0.827333	-0.117667
A630054L15Rik		0	0	0	0	0	1	0	1	0.181533	-1.03017	-0.533833	-0.0850667
A630082K20Rik		1	0	0	0	0	0	0	0	-1.8645	-2.4524	-1.3106	0.1932
A630098G03Rik		0	0	0	0	0	0	0	1	0.1754	0.408133	0.0989	-0.139933
A730069N07Rik		0	0	0	0	0	0	0	1	-0.116433	0.5672	0.304167	-0.104367
A930001N09Rik		0	0	0	0	1	0	0	0	-0.460167	-0.584167	-0.0801	1.2669
A930021C24Rik		1	0	0	0	0	0	0	0	0.148933	0.959433	0.272667	-0.0329
A930038C07Rik		1	0	0	0	0	0	0	0	0.3449	0.303267	0.1392	0.602533
A930041I02Rik		0	0	0	1	0	0	0	0	0.5939	-0.0246667	-1.21847	-0.183267
AA407526		0	0	0	0	0	1	0	0	0.975733	-1.3899	-1.3396	-0.674833
AA536717	YES	0	0	0	0	0	0	0	1	0.163167	-1.2577	-0.217	0.393067
AA792894		0	1	0	1	0	0	0	0	0.796467	-3.00163	-0.863233	-0.9937
AA960436	YES	0	0	0	0	0	1	0	0	-0.1611	-1.0582	-0.2966	0.0919333
AB041803	YES	0	0	0	1	0	0	0	0	0.0289	0.0632333	-0.0467	0.017
Abca2	YES	0	0	0	0	0	1	0	0	0.8222	-1.27227	0.769233	0.908067
Abca8a	YES	0	0	0	0	0	1	0	0	0.974967	0.7418	0.660767	1.04663
Abcb11		0	0	0	0	1	0	0	0	-0.0747667	0.565367	0.3047	-0.0113333
Abcb1b	YES	0	0	0	1	0	0	0	0	-0.1023	0.5688	-0.289933	-0.658233
Abcc10	YES	0	0	0	1	0	0	0	1	0.0246667	-0.499933	-0.478833	-0.145567
Abcc4		1	0	0	0	0	0	0	0	0.0990333	-1.04043	0.0189	-0.3981
Abcc5		0	0	0	0	0	0	0	1	0.3692	-0.790733	-0.7216	-0.148267
Abcc6		0	0	0	0	0	0	1	0	-0.00193333	0.509233	0.125733	0.1036
Abi1		1	0	0	0	0	0	0	0	0.1766	-2.71487	-0.5351	0.658033
Abra		0	1	0	0	0	1	0	0	0.480733	0.6337	-0.0678	-0.121233
Abt1	YES	1	0	0	0	0	0	0	0	0.1294	1.10817	0.2378	0.0349667
Abtb2	YES	0	0	0	0	1	0	0	0	-0.0154333	-1.49893	-0.761567	-0.2937
Acaa1a	YES	1	0	0	0	0	0	0	0	-0.0607667	-1.17237	-0.0206667	-0.3825
Acadsb		0	0	0	0	1	0	0	1	0.1295	-2.06853	0.0398	0.3219
Acat2		0	1	0	0	0	0	0	0	-0.1658	-1.7267	-0.649467	-0.0724333
Acbd3		0	0	0	0	1	0	0	0	-1.04177	-2.49807	-0.885233	-0.433333
Accn5		0	0	0	0	0	1	1	0	0.2925	0.991867	0.357367	0.1082
Acot10		1	0	0	0	0	0	0	0	0.4663	-0.1229	-0.591867	0.1429
Acot9	YES	0	0	0	0	0	1	0	1	0.345867	-0.2704	-0.371967	0.1215
Acoxl		1	0	1	0	1	0	0	0	-0.143133	1.10333	0.258333	0.227333
Acsbg2	YES	0	1	0	0	0	0	0	0	-0.260867	0.0433333	0.134233	-0.0067
Actg1	YES	0	0	1	0	1	0	0	0	0.375933	-1.70013	0.1929	-0.102467
Actn4	YES	0	1	0	0	0	0	0	0	0.508967	-2.41813	-0.243867	-0.467933
Actr1b	YES	0	1	0	0	0	0	0	0	0.464833	-2.41067	-0.197333	0.157433
Actr3		0	0	0	0	0	0	1	0	-0.347233	-1.8661	-0.569633	-0.822867
Actr8	YES	1	0	0	0	0	0	0	0	-0.310967	-1.42427	-0.146	0.174967
Acvr1c	YES	0	0	0	0	0	0	0	1	0.1516	0.1103	-0.3051	-0.214133
Acy1l2		0	0	0	0	1	0	0	0	-0.218533	0.445233	-0.299467	-0.365767
Acyp2		0	0	0	0	0	0	0	1	0.405267	-1.4545	-1.00837	-0.971467
Adam2		0	1	0	0	0	0	0	0	-0.0942	0.797033	0.561	0.038
Adam21		0	0	1	0	1	0	0	0	0.239633	0.343467	0.165133	-0.0249333
Adam23	YES	1	0	0	0	0	0	0	0	0.451233	1.0179	0.488	0.902633
Adam24		0	0	0	0	0	1	0	0	0.261533	1.9844	1.02837	0.0873333
Adam25		0	1	0	0	0	0	0	1	-0.0278333	0.184567	0.0708	-0.00893333
Adam26b		0	0	0	0	0	0	0	1	0.115767	2.7223	1.55607	0.168333
Adam32	YES	0	0	0	0	0	0	0	1	0.0859667	0.5709	0.1299	0.0102667
Adam39		0	0	0	0	1	0	0	0	0.0100667	1.81107	0.7249	0.0678667
Adam4b	YES	0	0	1	0	0	0	0	0	0.364167	1.20047	0.649967	0.0767667
Adamdec1		0	0	1	0	0	1	0	1	0.2607	0.476633	0.149167	-0.0920667
Adamtsl4	YES	0	0	0	0	1	0	0	0	-0.1799	2.5818	1.28677	0.333633
Adarb2	YES	0	0	0	0	1	1	0	0	1.31283	0.00166667	-0.350033	1.17497
Adck1		1	0	0	0	0	0	0	0	-0.0219	-1.64283	-0.432167	0.387333
Adcy5	YES	0	0	1	0	0	0	0	1	0.260233	1.42497	0.7079	1.6205
Add3		0	0	0	0	0	0	0	1	0.7633	-2.62043	0.975267	0.343533
Adipoq		0	0	0	0	1	1	0	0	-0.737633	3.7393	1.92967	-0.0906
Adora3		0	0	0	0	0	0	0	1	-0.118633	0.634267	0.2794	0.0645333
Adprh		0	0	1	0	0	1	0	0	-0.615833	-2.7998	-0.272267	-0.2569
Adra1b	YES	1	0	0	0	1	0	0	0	-0.1425	1.8799	0.4684	0.1077
Adrb1	YES	0	0	0	0	0	0	1	0	-0.5042	-0.0306333	-0.9344	-0.631767
AF064553		0	0	0	0	0	1	0	0	0.1478	-2.1787	-1.4334	0.0146333
Afg3l1	YES	0	1	0	0	0	0	0	0	0.177333	-0.0432	-0.3995	-0.725933
Afm		0	0	0	0	1	0	0	0	0.0232667	0.0854667	-0.2233	-0.236433
Aga		0	0	0	0	0	0	0	1	-1.19373	-1.66517	-0.583033	-0.8039
Agbl2		0	0	0	0	0	0	0	1	0.0397667	0.548733	0.308667	-0.0435667
Agbl3		0	0	0	0	1	0	0	0	0.4977	1.90403	0.6196	0.00803333
Aggf1	YES	0	0	0	0	0	0	1	0	0.4346	-2.44277	-0.4768	-0.292433
Agpat6		0	0	0	0	1	0	0	0	0.0598333	-1.0885	-0.162833	0.451533
Agpat7		0	0	1	0	1	0	0	0	0.0210333	-1.0509	-0.671567	0.149333
Agr2		0	0	0	0	0	0	0	1	-0.0428333	0.9908	0.6678	0.087
Agtr1a	YES	0	1	0	0	0	0	0	0	0.0752667	0.202967	0.0888	0.00663333
Agtr1b		0	0	0	0	0	0	0	1	0.160567	0.416133	0.0656667	0.0121333
Agxt2l1		0	0	0	1	0	0	0	0	-0.1524	2.961	0.9744	0.5726
Ahcy		1	0	0	0	0	0	0	0	-0.199733	-0.647733	-0.448133	-1.0992
Ahi1		0	1	0	0	0	0	0	1	-0.0229	-2.1077	0.192667	0.473933
Ahrr	YES	1	0	0	0	0	0	0	0	-0.3036	0.301467	-0.0631	-0.335067
AI118078		0	0	0	0	0	1	0	0	-0.0585	0.0724	-0.0997	0.229567
AI132487	YES	1	0	0	0	0	0	0	0	0.222567	-0.100467	-0.3729	0.0828333
AI256775		1	0	0	0	0	0	0	0	0.395933	-0.00593333	-0.396333	0.1612
AI314976		0	1	0	0	1	0	0	0	0.420967	-0.723267	-0.733467	-0.433167
AI427138		0	0	1	0	0	0	0	0	-0.493733	-1.33843	-0.905667	0.524667
AI429612		0	0	0	0	1	0	0	0	-0.626433	-1.5557	0.567633	0.426167
AI447904		0	0	0	0	0	1	0	0	0.4642	1.88413	0.679233	-0.348867
AI480653	YES	0	0	1	0	0	0	0	0	0.0117333	-2.45053	-1.49677	-0.624967
AI481877	YES	0	0	0	0	0	1	0	1	0.277733	0.604067	0.2007	-0.083
AI553587	YES	0	1	0	0	0	0	0	0	-0.098	-1.19853	-0.703233	-0.4925
AI661453		0	0	0	0	0	1	0	1	-0.103767	0.1818	0.185633	-0.1289
AI747448		0	0	0	0	0	0	1	1	0.129233	0.848033	0.667867	0.0455667
AI851790	YES	0	0	0	0	0	0	1	0	1.27007	-0.5489	0.0474667	2.414
Aicda	YES	1	0	0	0	1	0	0	0	-0.255867	2.4829	1.0732	-0.0963667
Aig1	YES	0	0	0	1	0	0	1	0	-0.757367	-0.0150333	0.3232	0.384267
AK034075		0	1	0	0	0	0	0	0	-0.478067	-2.19453	-0.814633	0.300367
AK084225		1	0	0	0	0	0	0	0	-0.158233	-2.16043	-1.74987	-1.20947
AK132137		0	1	0	0	0	0	0	0	-0.657733	-0.857767	-0.479533	-0.612667
AK139909		0	0	1	0	0	0	0	0	0.528967	-0.0914333	-0.291267	-0.301667
AK155727		0	0	0	1	0	0	0	0	0.2871	-0.284367	-0.422433	-0.267633
Akap9		1	0	0	0	0	0	0	0	0.962133	-2.5651	-0.7495	0.544167
Akr1b8		0	0	1	0	0	0	0	0	-0.2792	0.360633	0.0574	-0.171467
Akr1c12	YES	0	0	0	0	0	1	0	0	0.603767	0.1729	0.107367	-0.160333
Akr1c13		0	1	0	1	0	0	0	0	0.745933	-0.542	-0.489	-0.120733
Akr1c20		0	0	0	0	0	1	0	0	0.247	2.35333	0.967733	0.0353333
Akr1c6		0	0	0	0	0	1	0	0	0.248733	0.483833	0.124733	-0.0224333
Akr7a5	YES	0	0	0	0	0	1	0	0	0.128667	-0.3336	-0.256933	-0.367133
Akt1	YES	0	0	1	0	0	1	0	1	0.6817	-2.3796	0.114733	-0.0541
AL022779	YES	0	0	0	1	0	0	0	0	1.09237	-2.48393	-0.604133	0.118367
AL024210	YES	0	0	0	0	0	0	0	1	0.875533	0.167433	0.857033	0.855467
Alas2		0	0	0	0	1	0	0	0	0.0042	-0.0365333	-0.4101	-0.146433
Alb1		0	0	0	0	0	1	0	0	0.141933	0.462333	0.239767	0.0106
Alcam	YES	0	1	0	1	0	0	0	0	0.265167	-2.2339	-1.4192	0.923833
Aldh1a2		0	0	0	0	1	0	0	0	0.2486	2.6972	0.8463	-0.3485
Aldoc	YES	1	0	0	0	0	0	0	0	1.16227	-1.2684	1.3224	1.62443
Alg5		1	0	0	0	0	0	0	0	0.4175	-0.881467	0.312233	-0.172933
Allc		0	0	0	1	0	0	0	0	-0.2172	0.462533	0.355833	0.0648333
Alms1		0	0	0	1	0	1	0	0	0.8275	-0.660767	-1.0637	-0.4895
Alox15		0	1	0	0	0	0	0	0	-0.0691	0.0145667	-0.0707	-0.0167
Aloxe3	YES	0	0	0	0	0	0	0	1	-0.643967	0.1817	-0.0236667	0.506333
Als2cr13		1	0	0	0	0	0	0	0	-0.430533	-1.4284	0.143567	0.6746
AM109952		0	1	0	0	0	0	0	0	-0.2429	0.1617	-0.262767	-0.412
Ambn		0	0	0	0	0	0	1	0	0.1759	0.428033	0.236133	0.0164667
Amd2		0	0	0	0	0	0	1	1	0.207267	-0.530567	-0.508733	-0.171533
Amelx		0	1	0	0	0	1	0	0	0.0660333	0.1356	0.0586667	-0.153367
Amfr		0	0	0	0	0	0	0	1	0.3044	-1.62047	0.8691	0.6106
Amhr2		0	0	0	1	0	0	0	0	0.0557333	0.0251	0.0852667	-0.0604667
Amy1		0	1	0	0	0	0	0	0	2.7968	0.5763	-0.0366667	1.261
Anapc10		0	0	0	1	1	0	0	0	0.212067	1.83047	0.314433	0.0124
Angpt1	YES	0	0	0	0	0	0	0	1	0.714167	-1.30167	0.9334	-0.5832
Angptl3	YES	0	1	0	0	0	0	0	0	0.4357	0.157533	-0.324133	-0.410033
Ank	YES	0	0	0	1	0	0	0	0	0.7895	-1.0066	1.36767	1.4863
Ank2		1	0	0	0	0	0	0	0	1.26197	-0.2982	-0.359533	-0.0291667
Ank3	YES	0	0	0	0	1	1	0	0	0.150933	-0.4465	0.0653333	2.0319
Ankrd28	YES	0	0	0	0	1	0	0	0	0.1504	-1.80923	-0.5721	0.180967
Ankrd32	YES	0	1	1	0	1	0	0	0	0.921367	-2.31637	-1.90107	-0.346667
Ankrd40	YES	0	0	0	1	0	0	0	0	-0.136333	-2.775	-0.266533	-0.00283333
Ankrd43	YES	0	0	0	0	0	1	0	0	-0.298733	1.1363	0.154533	0.378267
Ankrd49		0	0	0	0	0	0	0	1	0.623233	-2.34377	-1.4096	-1.0278
Ankrd5		0	0	1	0	0	1	0	0	0.0122	1.5534	0.5652	0.142833
Anp32a		0	0	0	1	0	0	0	1	0.0879333	-2.5454	-0.5109	0.202433
Aof2		0	0	0	1	0	0	0	0	0.331033	-2.51413	0.0049	0.228233
Ap1gbp1		0	0	1	0	0	0	0	0	0.4411	-1.58857	-1.01107	0.359033
Ap3b1		0	0	0	0	0	1	0	0	0.3456	-1.95253	0.1104	0.879233
Ap3s1		1	0	0	0	0	0	0	0	-0.546433	-0.911133	-0.141833	-0.745067
Ap4b1	YES	0	0	0	0	0	0	0	1	-0.321633	-1.7881	-0.322933	0.304433
Ap4m1		1	0	0	0	0	0	0	0	-0.5515	-0.462533	-0.995933	-0.614967
Ap4s1		0	1	0	0	0	0	0	0	0.401867	-1.00957	-0.6154	-1.18057
Apc	YES	0	0	0	0	0	1	1	0	1.23907	-2.95367	-1.67263	0.1518
Apln	YES	1	0	0	0	0	0	0	0	-1.9644	-0.516533	-0.770067	-1.00987
Apobec1	YES	1	0	0	0	0	0	0	0	-1.80623	-1.56963	-1.08493	-2.6413
Apobec2		0	0	0	0	0	0	1	0	-0.0387	0.511467	-0.124533	-0.118933
Apoe		1	0	0	0	0	0	0	0	1.7712	0.959367	3.00773	2.79157
Apof	YES	0	0	0	1	0	0	0	0	-0.149367	0.734367	0.3186	0.0890333
Appbp1		0	0	0	0	0	0	0	1	0.128833	-2.6288	-0.990067	-0.8733
Aprin		0	0	0	1	0	0	1	1	0.4026	-3.50887	-1.8427	-0.8812
Aqp11		0	0	0	0	0	1	0	1	-0.656433	0.97	0.141033	0.155767
Aqp8	YES	1	0	0	0	0	0	0	0	-0.182467	0.345433	0.218433	0.0742333
Aqr	YES	0	1	0	0	0	0	0	0	0.4568	-2.4084	-0.663	-0.1363
Araf		0	0	0	1	0	1	0	0	-0.618033	-1.79633	-0.2516	-0.155567
Ard1	YES	0	0	0	0	0	0	1	0	-0.663767	-1.87973	-1.21473	-1.2571
Arf1	YES	0	1	0	0	0	1	0	0	-0.636233	-1.64357	-0.0509667	0.0437
Arf2	YES	1	0	0	0	0	0	0	0	0.961133	-2.1455	0.4532	0.907667
Arfgap3	YES	1	1	0	0	0	0	0	0	-0.6935	-1.00697	-0.2174	0.529033
Arg1	YES	0	1	0	0	0	0	0	0	0.4281	0.6233	-0.1917	-0.316733
Arhgap10	YES	1	0	0	0	0	0	0	0	-0.471133	-1.94083	-1.29817	-0.0502333
Arhgap6		0	0	0	0	0	1	0	0	0.0672	0.171533	-0.220867	-0.3515
Arhgef11	YES	0	0	1	0	0	0	0	0	0.4905	-1.63767	-0.835633	0.596267
Arhgef18	YES	0	1	1	0	0	0	0	0	0.307867	-0.5907	0.0534333	0.149933
Arid4b	YES	1	0	0	0	0	0	0	1	0.4753	-0.995467	-0.706833	-0.680033
Arid5a		1	0	0	0	0	0	0	0	0.146733	0.2891	0.846267	0.0718667
Arih1		0	0	0	0	0	1	0	0	-0.1975	-2.8872	-1.05713	0.2891
Arl4c		0	0	0	1	0	0	0	0	-0.772867	-2.04203	-0.245633	0.85
Arl5b	YES	0	0	0	0	0	1	0	1	-0.174967	-1.7724	-1.1532	-0.341167
Arl6	YES	0	0	0	0	1	1	0	0	0.487	-3.68143	-1.24207	-0.9005
Arl6ip2	YES	0	0	0	0	0	1	0	1	0.0220333	-2.66073	-0.691333	0.471433
Arl8a		0	1	0	0	0	0	0	0	-0.771833	-1.91603	0.7659	1.49663
Armc8	YES	1	1	0	0	0	0	0	0	0.695233	-0.749	-0.643767	-0.139767
Armcx1		0	0	1	0	1	0	0	1	-0.420467	-2.2836	-0.186767	1.19103
Armcx2		0	0	0	0	1	0	0	0	-0.0895	-3.00477	-0.478133	-0.227833
Armetl1		0	1	0	0	0	0	0	1	0.0005	0.2191	0.00356667	-0.0308
Arpm1		0	0	0	0	0	1	0	0	-0.338267	2.78007	1.09777	0.0979
Arr3		0	0	0	0	1	0	0	0	-0.2047	0.540033	0.169433	0.0991667
Arrdc2	YES	0	0	0	0	1	0	0	0	-0.965467	-0.703533	-0.533633	0.221567
Arrdc4	YES	0	0	1	0	0	0	0	1	-0.921	-1.34067	-0.703267	-0.299533
Asah3		0	0	1	0	0	0	0	0	-0.495367	1.9231	1.0668	0.08
Asb11		0	1	0	0	0	0	0	0	0.0471667	0.542467	0.264133	0.116067
Asb16	YES	1	0	0	0	0	0	0	0	0.00723333	0.4132	-0.108133	-0.0298333
Asb5		0	0	0	0	0	0	0	1	0.712133	-0.485933	-0.467233	-0.200867
Asb9	YES	0	0	0	1	0	0	0	0	0.0152333	0.456767	0.3134	0.0673333
Ascc1	YES	1	0	0	0	0	0	0	0	-0.867967	-1.02703	0.171233	0.454867
Ascc3l1		0	0	0	0	0	0	0	1	0.606767	-2.01897	-0.221067	0.023
Asns		0	1	0	0	0	0	0	0	-2.07097	-0.682467	-0.467	0.763567
Aspa	YES	0	0	0	0	0	0	0	1	0.807633	0.579533	0.127567	0.713267
Asph	YES	0	1	0	0	0	0	0	0	-0.6241	-0.522767	-0.8446	-0.124667
Aspn	YES	1	0	0	0	0	0	0	0	0.550967	0.138333	-0.3325	-0.341633
Aste1		0	0	0	0	1	0	0	0	0.547067	-1.4368	-1.41503	-0.545233
Atad2		0	0	0	0	0	1	0	1	0.653967	-1.3178	-1.79297	-2.20173
Atad2		0	0	0	0	0	1	0	1	0.653967	-1.3178	-1.79297	-2.20173
Atg3		0	0	0	0	1	0	0	1	0.548833	-0.0227667	-0.563233	-0.2878
Atg4a	YES	0	0	0	0	1	1	0	1	-0.0304	-1.50963	-0.4155	-0.543633
Atic		0	0	0	0	1	1	0	0	-0.529367	-2.0201	-1.05363	-0.9571
Atm		0	0	1	0	0	0	0	0	1.00013	-2.22213	-1.82997	-0.486833
Atoh7		0	0	0	0	0	0	1	0	0.00753333	0.4849	-0.0766667	0.0117
Atp11a	YES	0	0	0	1	0	0	0	0	0.421767	-1.95537	-0.763733	0.432133
Atp11b	YES	0	0	0	0	0	0	0	1	0.912833	-1.86697	-0.9337	-0.0121667
Atp1b4	YES	1	0	0	0	0	0	0	0	-0.0996667	1.56097	0.633933	0.033
Atp6v0c		0	1	0	0	0	0	0	0	0.357367	-0.699467	0.795767	0.296667
Atp6v1b2		1	0	0	0	0	0	0	0	0.518133	-1.70357	0.400233	0.941967
Atp6v1e1	YES	0	0	0	1	0	0	0	0	-0.3347	-1.32927	0.446333	0.00603333
Atp9a	YES	1	0	0	0	0	0	0	0	0.277667	-0.237567	1.09927	2.09353
Atpaf1	YES	0	1	0	0	0	0	0	0	-0.0808	0.241033	-0.397833	-0.3837
Atpbd4	YES	0	0	0	0	0	0	1	1	0.0352	0.2393	-0.469533	-0.934567
Atpif1	YES	1	0	0	0	0	0	0	0	-0.354967	0.466167	0.1385	-1.23857
Atrnl1	YES	0	0	0	1	0	0	0	0	-0.109533	-2.67233	-1.0137	-0.736567
Atxn2		0	1	0	0	0	0	0	0	0.254167	-1.74003	0.0869	0.952533
Atxn2l		0	0	0	0	1	0	0	0	-0.221367	-1.37027	-0.632467	0.551233
Atxn7	YES	0	0	0	0	1	1	0	0	0.2485	-1.4781	-1.29817	-0.553133
AU022751		0	0	0	0	0	1	0	1	-0.267367	2.4494	0.562	0.2758
AU040829	YES	1	0	0	0	0	0	0	0	0.2698	-1.1955	-0.640067	0.404
Avil	YES	0	1	0	0	0	0	0	0	-0.368233	1.12083	0.215633	0.227633
Avpr1a		0	0	0	1	0	0	0	0	0.156267	0.7333	0.265	0.3146
AW049604	YES	0	0	1	0	0	0	0	0	-0.3702	-2.09353	0.308067	0.222467
AW125688	YES	1	0	0	0	0	0	0	0	-0.2711	0.5489	0.250433	0.264967
AW125753		0	0	1	0	0	0	0	1	-0.478767	-2.3509	-1.27333	-1.62613
AW146020		1	0	1	0	0	0	0	0	0.384967	-0.939767	-0.9715	-0.4966
AW146242	YES	1	0	0	0	0	0	0	0	-1.22377	-2.21837	-0.6509	0.656233
AW551984		0	0	0	0	0	1	0	0	-0.00303333	2.11893	0.944833	0.248833
Axin1	YES	0	0	0	0	1	0	0	0	0.319233	-1.53747	-0.0413333	0.0590667
AY026312		0	0	0	1	0	0	0	1	0.398733	1.22967	0.575533	0.0396
AY457637		0	1	0	0	0	1	0	1	0.0052	0.1216	-0.0385	0.189967
AY702102		1	0	0	0	0	0	0	0	-0.3567	1.15537	0.3021	-0.00206667
Aytl2	YES	0	0	0	1	1	0	0	0	0.377433	-2.9991	-0.101533	-1.01053
Azi1	YES	0	0	0	0	1	0	0	0	0.5884	-0.746433	-0.715933	-0.0964
Azi2		0	0	0	0	0	1	1	1	0.480433	-1.82873	-1.2809	-0.429167
B130024G19Rik		0	0	0	1	1	0	0	0	-0.1416	0.9248	0.233067	0.0692667
B130052G07Rik		0	1	0	0	0	0	0	0	-0.273867	-1.34523	-0.602633	0.493433
B230208H17Rik		1	0	0	0	0	0	0	0	-0.453267	-2.98157	-0.912167	-0.4661
B230209C24Rik		0	0	1	1	0	0	0	0	-0.3109	-1.07647	-0.371267	2.14643
B230219D22Rik		0	0	1	0	1	0	0	0	0.553433	-1.53247	-0.7211	-0.3812
B230312I18Rik		1	0	0	0	0	0	0	0	0.0499333	-0.9831	-0.896067	-0.1161
B230317F23Rik		1	0	1	0	0	0	0	0	0.0937333	0.393933	-0.1973	-0.0366667
B230396O12Rik		0	0	0	0	0	0	1	0	0.0472333	0.185333	0.209567	0.441633
B230399E16Rik		0	0	1	1	1	0	0	1	0.303833	-0.3512	-0.226267	0.995067
B2m	YES	0	0	0	0	0	1	0	0	-0.3792	-1.4366	0.284167	-1.46787
B3galt2		0	0	0	0	0	0	1	1	0.633567	-0.355633	-0.618733	0.1663
B3galt3	YES	0	0	0	0	1	0	0	0	-0.0384333	-0.491167	-0.579233	0.706267
B3gat2	YES	1	0	0	0	0	0	0	0	-0.389567	-2.44307	-1.86257	-0.4163
B3gat3	YES	0	0	0	1	0	1	0	0	-0.183267	-1.4686	0.3244	0.790733
B3gnt5		0	0	0	0	0	1	0	0	-0.203467	-2.45833	-1.71183	-1.124
B430201F14		0	0	0	0	1	0	0	0	-0.230667	-0.2799	0.0729333	0.739667
B430319F04Rik		0	1	0	0	0	0	0	0	-0.0643	0.715733	0.219133	-0.0926
B4galt2	YES	0	0	1	0	0	0	0	0	0.289867	-2.1739	-0.3377	0.0291667
B4galt4		1	0	0	0	0	0	0	0	-0.2206	-2.8896	0.196633	0.5515
B630019K06Rik		0	0	0	0	0	0	1	0	0.149033	-0.377833	1.1712	0.762833
B930008K04Rik		0	0	0	0	0	0	0	1	0.408	-0.2957	-0.494767	-0.276867
Bach2	YES	0	0	0	0	0	1	0	0	-0.344	-1.61207	-0.708467	1.13457
Bag4	YES	0	0	0	0	0	0	0	1	0.133167	-1.35513	-1.09623	-0.429
Bambi	YES	0	0	0	0	0	1	0	0	0.0980667	0.8449	0.236867	0.257267
Bap1		0	0	0	0	1	0	0	0	0.157567	-1.58413	-0.2171	0.1595
Barhl1	YES	0	0	0	0	1	0	0	0	0.0194667	0.0301667	-0.147133	-0.107567
Barx1		0	0	0	1	0	1	0	0	-0.1533	0.107367	0.0806333	-0.105
Bat5	YES	1	0	0	0	0	0	0	0	0.166867	-0.643833	0.707333	-0.0144333
Batf		0	1	0	0	1	0	0	0	-0.2768	0.434933	0.279567	0.0351667
Baz1b	YES	0	0	1	0	0	0	0	0	0.901667	-2.5877	-1.26557	-0.121833
Bbs1		1	0	0	0	0	0	0	0	0.147533	-1.0882	-0.3912	0.604633
Bbs5		0	0	0	1	0	0	0	0	0.110833	-0.934733	-0.6872	-0.0946667
BC004044	YES	0	0	0	0	1	0	0	0	0.146767	-1.67277	-0.602433	0.525567
BC004728		0	0	0	0	0	1	0	0	-0.345433	0.704867	0.447933	-0.109467
BC005537	YES	0	0	0	0	0	0	0	1	0.647733	-2.53817	-0.311867	0.338767
BC009118	YES	0	0	0	0	0	0	1	0	0.119733	-0.749767	-0.3455	-0.169267
BC010311	YES	0	1	0	0	0	0	0	0	0.568767	-1.63277	-0.6645	-0.171467
BC014805		0	0	0	1	0	0	0	0	0.0939333	0.912267	0.4244	0.0122
BC016579		0	0	0	0	1	0	0	0	-0.0388333	0.168233	0.0860667	0.1501
BC017133		1	0	0	0	0	0	0	0	-0.366367	-0.8768	-0.122333	0.473033
BC017612		0	0	0	0	0	0	0	1	-0.1811	1.95107	0.168767	-0.00626667
BC018101		0	0	0	1	0	0	0	0	0.5694	0.370733	-0.742	-0.6619
BC020002	YES	0	0	0	0	1	0	0	0	0.5013	-1.58287	-1.36013	-0.4165
BC021608		0	0	0	0	0	0	0	1	-0.1445	0.0362333	-0.0570667	-0.0592667
BC023488		0	1	0	0	0	1	0	0	-0.1996	-0.4913	-0.578633	-0.2864
BC023818	YES	0	0	0	0	0	0	0	1	-0.288967	-0.2991	-0.3459	0.0755333
BC023829		1	0	0	0	0	1	0	0	-0.073	-1.5094	-0.225	-0.178967
BC024479	YES	1	0	0	0	0	0	0	0	0.807633	-2.01283	-1.5437	-0.154867
BC024814	YES	0	1	1	0	0	0	0	0	-0.0895333	-1.2968	-0.576467	-0.274867
BC024868	YES	1	1	0	0	0	0	0	0	0.1696	-2.27267	-0.8525	0.358933
BC025546	YES	0	1	0	0	1	0	0	0	0.149333	-0.4784	-0.679467	-0.1708
BC025816		0	0	0	0	1	0	0	0	-0.209933	-0.724867	-0.5784	-0.161867
BC026585		1	0	0	1	0	0	0	0	-1.73033	1.09027	0.101767	-0.1089
BC026682	YES	0	1	0	0	0	0	0	0	-0.6902	-0.333567	-0.951767	0.316267
BC027061	YES	0	0	0	1	0	1	0	0	0.4851	-1.53287	-0.824433	-0.459933
BC027127		0	0	0	0	0	1	0	1	0.1668	0.636733	-0.336233	1.32737
BC027309	YES	1	0	0	1	0	0	0	0	-0.1659	0.184733	0.693167	0.761833
BC028440	YES	0	0	0	0	1	0	0	0	0.196433	0.279033	-0.193467	-0.2877
BC028528		1	0	0	1	0	0	0	0	0.138867	0.0863667	-0.1245	-0.107967
BC029214		0	0	0	0	1	0	0	1	0.0369333	-0.908733	-0.204367	0.184033
BC030500		0	0	1	0	0	0	0	1	0.0780667	0.1783	-0.1093	0.2539
BC031353		0	0	0	0	0	0	0	1	1.15933	-1.22783	0.382967	1.1042
BC031441		0	1	0	0	0	0	0	0	0.567233	-0.138367	-0.4282	-0.419867
BC031748	YES	0	0	0	0	0	0	0	1	0.119833	-1.58477	-1.52243	-0.8159
BC037527	YES	0	0	0	0	1	0	0	0	0.2982	-0.429533	0.0772	0.8768
BC038311		0	0	0	0	0	0	0	1	-0.689467	-1.84167	-0.463367	-0.120033
BC038822		0	0	0	0	1	0	0	0	0.326233	-0.357467	-0.366467	0.2641
BC038925		0	0	0	0	0	0	0	1	0.327533	-0.6021	-0.5466	-0.495767
BC046331	YES	1	0	0	0	0	0	0	0	0.437967	-1.2357	-0.504633	0.486933
BC048390		0	0	0	0	0	0	0	1	0.119933	0.818267	0.274233	-0.0525333
BC048502		0	0	1	1	0	0	0	0	0.2128	0.279633	0.129967	-0.0207667
BC048546		0	0	0	0	1	1	0	1	-0.0785333	0.939	0.346433	0.1063
BC048671	YES	0	1	0	0	0	0	0	0	-0.376767	0.695633	0.142133	0.0323
BC049635		0	0	0	0	0	1	0	1	-0.518067	1.613	0.697633	0.0932667
BC049702		1	0	0	1	0	0	0	0	-0.0813333	1.618	0.344633	0.0321333
BC049715		0	0	0	0	0	0	1	1	-0.2533	2.66957	1.48833	0.4026
BC049816	YES	1	0	1	0	0	0	0	0	-0.544433	-0.3071	-0.178333	-0.0214333
BC050092		0	0	0	0	0	1	0	0	-0.110833	1.4855	0.302633	-0.430033
BC056474	YES	0	1	0	0	0	0	0	0	-0.0931333	-0.638067	-0.0571	-0.501333
BC057371	YES	0	0	0	0	0	1	0	0	0.885267	-0.0524333	0.258367	0.858233
BC057593	YES	0	0	0	1	0	0	0	0	0.0120333	-1.21013	-0.615333	0.124967
BC061194		0	0	0	0	0	1	0	0	0.1657	0.0687667	0.1265	0.0145
BC061494		0	0	0	1	0	0	0	0	0.0176667	1.82103	0.6206	0.0787333
BC062185		0	0	0	1	0	0	0	0	0.770667	-1.16153	-0.817633	-0.503133
BC065397	YES	1	0	0	0	0	1	0	0	0.5796	0.0681667	-0.496133	-0.304233
BC066028	YES	0	0	1	0	0	1	0	0	-0.326833	0.0715	-0.2337	0.0767333
BC095976		0	0	0	0	1	0	0	0	0.393533	0.722733	-0.5569	-0.6248
Bcas2		0	1	0	0	0	0	0	0	0.2053	-0.8955	-0.538167	-0.4985
Bche		0	0	0	0	0	1	0	1	1.1788	-1.25183	-1.47747	-1.4254
Bcl6		1	0	0	0	1	0	0	0	0.0204333	-1.92927	-0.955033	0.344367
Bcl6b	YES	0	0	0	1	0	0	0	0	-0.458867	1.15963	-0.1785	-0.394533
Bcor	YES	0	1	0	0	1	0	0	0	-0.1273	-1.26497	-0.749867	0.5665
Bet1		1	0	0	0	0	0	0	0	0.3748	-2.30173	-0.4399	-0.6859
Bhlhb5		1	0	0	0	0	1	0	0	1.3448	0.2071	-1.17207	1.01343
Birc2		0	0	0	0	0	0	1	0	0.627233	-1.04613	-0.181167	0.931433
Birc3		0	0	0	0	0	0	0	1	-0.0281667	0.203033	0.000766667	-0.1712
Birc4	YES	0	0	1	0	0	1	0	1	0.190033	-1.48573	-1.24387	-0.174333
Birc6		0	1	0	0	0	0	0	0	0.291267	0.514167	-0.0494333	0.656167
Blcap		1	0	0	0	0	0	0	0	0.4318	-0.445333	0.1857	1.13437
Blmh	YES	0	0	0	0	1	0	0	1	0.211567	-3.29163	-0.4798	-0.123267
Blvra		0	0	0	0	0	1	0	0	0.0240667	-1.4819	-0.315567	-0.636233
Bmp1	YES	0	0	0	1	0	0	0	0	-0.168167	-3.2813	0.576933	0.415567
Bmp15		0	0	1	0	0	0	0	0	0.1375	0.389633	0.0821333	0.0293333
Bmp2		1	0	0	0	0	0	1	0	0.0029	0.980033	0.383033	0.0218333
Bmp5	YES	1	0	0	0	0	1	0	1	-0.3142	0.0932	-0.486767	-0.463267
Bmper	YES	1	0	0	0	0	1	0	0	0.0895667	-1.67203	-0.219633	0.0505333
Bnc1		0	0	0	1	0	1	0	0	0.0378667	0.209333	0.0730667	-0.0592667
Bnip2		0	1	0	0	0	0	0	0	0.597933	-1.6818	-0.5819	-0.724467
Boll		0	0	0	0	0	1	0	0	0.226233	2.2647	0.281033	-0.2415
Bphl		0	0	0	0	0	0	0	1	-0.275633	-1.70257	-0.00336667	-0.136667
Brcc3		0	1	0	0	0	1	0	0	0.4605	-0.641733	-1.33663	-0.976833
Brd1	YES	0	0	0	0	0	0	0	1	-0.219833	1.19267	0.0745	0.0803667
Brf2	YES	0	0	0	0	0	1	0	0	-0.147733	-1.42897	-0.6836	0.0815667
Bri3	YES	0	0	0	0	0	1	0	0	0.282533	-0.824467	-0.677633	-0.167667
Brms1l	YES	0	0	0	0	0	1	0	0	0.746267	-2.19367	-0.5731	-0.0566
Brp17	YES	0	0	0	0	1	0	0	0	-0.595433	-0.818233	0.729333	1.1975
Brp44		0	0	1	0	1	0	0	0	-0.3529	-1.35957	-0.744	-0.4757
Brp44l	YES	0	0	0	0	1	0	0	0	-0.412467	-1.37323	-0.0655333	-0.463133
Brsk2	YES	0	0	0	0	0	1	0	0	0.715633	-0.901767	-0.379233	0.3947
Brwd2	YES	0	0	0	0	0	0	0	1	0.1156	-2.09037	-0.559933	-0.453467
Bspry	YES	0	0	0	0	0	0	0	1	0.0721667	0.685667	0.0244	0.352833
Btbd1		0	0	0	0	0	1	0	0	-0.560233	-1.57793	0.00766667	0.0928333
Btbd4		0	0	1	0	0	0	0	0	-0.330667	-0.2409	-0.271567	0.0676333
Btc		0	0	0	1	0	0	0	0	0.2231	1.03437	0.191433	-0.2299
Btn2a2		1	0	0	0	0	0	0	0	-0.549467	0.0985	-0.0837333	-0.0684
Btnl1	YES	0	0	0	1	0	0	0	0	-0.435133	1.13377	0.693133	0.139533
Bub3	YES	0	0	0	0	0	0	0	1	0.6806	-0.357933	-0.276767	-0.2243
Bzrap1	YES	1	0	0	0	0	0	0	0	0.628333	-0.174733	0.256233	1.47857
C130022K22Rik		0	1	0	0	0	1	0	0	-0.158867	0.989367	0.351933	0.1054
C130071C03Rik	YES	0	0	0	1	0	1	0	0	0.618533	-1.33933	-1.8663	-0.2425
C130086A10		0	0	0	0	1	0	0	0	-0.0736667	-0.8218	-0.6923	-0.5596
C1galt1	YES	1	0	0	0	0	0	0	0	0.593867	-2.2951	-1.63963	-0.892733
C1galt1c1	YES	0	0	0	0	1	0	0	0	-0.158733	-2.28313	-1.0673	-0.5644
C1qtnf2		0	0	0	1	0	0	0	1	-0.151133	-0.1244	-0.0703333	-0.157767
C1r		0	0	0	0	0	1	0	0	-0.542	1.7863	1.78807	0.130767
C230004F18Rik		0	1	0	0	0	1	0	0	0.469967	-0.166933	-0.507233	0.0371333
C230078M14Rik		0	0	0	0	0	0	0	1	0.104267	0.831	-0.12	0.3561
C230094A16Rik		0	1	0	0	0	0	0	0	1.31557	-1.01463	-0.610867	1.2882
C330003B14Rik		0	0	0	0	0	0	0	1	-0.335467	0.3372	0.0787333	0.0960333
C330018K18Rik		0	0	0	0	1	0	0	0	-1.115	-0.664667	-0.7012	-0.368433
C330049O21Rik		0	0	0	0	0	0	0	1	0.304633	-0.4246	-0.706133	-0.3584
C430004E15Rik	YES	1	0	0	0	1	0	0	0	0.9187	-0.272033	1.3652	1.56087
C6.1AL		0	0	0	0	0	1	0	1	0.348733	0.286567	-0.0445667	0.00263333
C630004H02Rik		0	0	0	0	0	0	0	1	0.5286	-1.48787	0.777567	1.0776
C730004C24Rik		0	0	1	0	0	0	0	0	0.416367	0.558867	0.3383	0.150133
C730027E14Rik		0	0	0	0	1	0	0	0	-0.0350667	0.2132	-0.0171333	0.0945
C730049F21Rik		0	1	0	0	0	0	0	0	0.161	0.0975	0.0397333	0.249767
C77668	YES	0	1	0	0	0	0	0	0	0.0930667	-2.49167	-0.160767	0.179967
C78409	YES	0	0	0	1	0	0	0	0	0.158633	1.854	0.615167	0.654267
C79407		0	0	0	1	0	0	0	0	1.0919	-2.1249	-2.83613	-2.1991
C85492	YES	0	1	0	0	0	0	0	0	0.0823667	-1.28727	-0.6322	0.2924
C920006C10Rik		0	0	0	1	0	0	0	0	-0.0512333	-0.974533	-1.03027	-1.2222
Cables1	YES	0	0	0	0	1	0	0	0	0.212367	-1.0999	-0.9816	-0.116167
Cachd1	YES	0	0	1	0	1	1	0	0	0.275067	-0.7285	0.120067	0.1027
Cacna1b	YES	0	0	0	0	1	0	0	0	0.487767	0.223633	-0.538733	0.4088
Cacna1d	YES	0	0	0	0	1	0	0	1	0.583067	-0.178733	-0.2275	1.00593
Cacna2d1		0	0	0	0	0	0	0	1	1.45563	-0.9361	-0.580033	1.49753
Cacng2	YES	0	0	1	0	0	0	0	0	0.6018	0.562233	-0.1362	1.8662
Cacybp	YES	1	1	1	0	0	0	0	0	0.406433	-2.38227	-1.1862	-1.2313
Cadps	YES	0	1	1	0	0	0	0	0	0.993333	-1.4894	-0.0895	1.5209
Calb1	YES	0	0	0	0	1	0	0	0	0.388067	0.249633	-0.168533	0.280633
Calcr		0	0	0	0	0	0	0	1	-0.532267	0.381533	0.1001	0.169433
Calm3		0	0	0	0	0	1	0	0	0.8171	-1.37657	0.237567	1.4269
Camk2b	YES	0	0	0	0	1	0	0	0	-0.976133	-3.78287	-1.69353	0.1292
Camk2d	YES	1	0	0	0	0	0	0	0	0.568733	-1.71357	1.34883	1.0046
Caml	YES	0	1	0	0	0	0	0	0	-0.0424	-0.552033	-0.2078	-0.0739
Car1		0	0	0	0	0	0	0	1	0.281133	0.798333	0.150067	0.0797
Car10	YES	0	0	0	1	0	0	1	0	-0.657267	-0.588633	-0.493333	1.37793
Car11		1	0	0	0	0	0	0	0	-0.216233	-0.344167	0.329933	1.03067
Car2	YES	0	0	0	0	0	1	0	0	-0.4139	-3.67023	-1.03993	-1.51507
Car3	YES	1	0	0	0	0	1	0	0	-0.902833	-3.45607	-3.8895	-4.38763
Car8		0	0	0	1	0	0	0	0	-0.2386	-1.6472	-1.83	-2.0462
Card4	YES	0	0	0	1	0	0	0	0	0.0417667	0.142067	-0.0257667	0.162967
Carf	YES	0	0	1	0	0	1	0	1	0.065	-0.907233	-0.844	0.15
Casp1		0	0	0	0	0	0	1	1	0.337367	-0.301033	-0.0358667	-0.317
Casp12		0	0	0	1	0	0	0	0	0.266767	0.8413	0.249967	0.0634667
Casq2		0	0	0	1	0	0	0	1	0.185167	0.361933	0.1854	0.191367
Cbl	YES	0	0	1	0	1	0	0	0	-0.189633	-0.404633	-0.812367	-0.201
Cbx4	YES	0	0	0	0	0	0	1	1	0.00376667	-1.49827	0.0538667	0.0826333
Cbx5		0	0	0	0	0	1	0	0	-0.0629	1.07203	-0.0412667	0.0401333
Cc2d1b		1	0	0	0	0	0	0	0	0.605367	-2.64463	-0.623333	-0.528233
Ccdc16		0	0	0	0	0	0	0	1	-0.1241	-1.03557	-0.834133	-0.1518
Ccdc3		0	0	0	0	0	0	0	1	0.0246	0.7807	-0.152733	0.2025
Ccdc44		0	1	0	0	0	0	1	0	0.0598333	-1.04353	-1.07417	-0.609133
Ccdc52	YES	0	0	1	0	0	0	0	1	0.210767	0.557367	-0.0135	-0.1679
Ccdc54		0	0	0	0	0	0	1	0	0.0905	1.19117	0.621833	0.0820667
Ccdc55		1	0	0	0	0	0	0	0	0.0959667	0.2863	-0.1217	-0.108433
Ccdc7		0	0	0	1	0	0	0	0	0.119567	0.437933	0.0913667	-0.212567
Ccdc82		0	1	1	0	0	1	0	0	0.3704	-1.0386	-1.1458	-0.844867
Ccl20		0	0	0	0	0	0	0	1	0.2215	0.503	-0.0498	-0.0363333
Ccl7		0	0	0	0	1	0	0	0	-0.256667	0.724367	0.543333	-0.105533
Ccna2		0	0	1	0	0	0	0	1	0.5027	-1.43017	-2.61973	-1.80737
Ccnb2	YES	0	0	0	1	0	0	0	0	-0.2478	-1.65113	-2.27313	-2.29727
Ccnb3		0	0	0	1	0	0	0	0	-0.115667	0.440833	0.255067	-0.126833
Ccnf		1	0	0	0	0	0	0	0	0.2697	-0.5289	-0.8219	-0.497633
Ccni		1	1	0	0	0	0	0	0	-1.17247	-1.10857	0.3367	0.580767
Ccnj		0	0	0	0	0	1	0	0	0.319033	-1.4697	-1.0177	-0.0324667
Ccnl1	YES	0	0	0	1	0	0	0	0	0.8019	-3.0299	-1.5386	-0.764067
Ccr1l1		0	1	0	0	0	0	0	0	-0.123333	1.90783	0.6571	0.0374333
Ccr3		0	0	0	0	0	0	0	1	0.331733	0.557933	0.1997	0.0557667
Ccr9		0	0	0	0	0	0	0	1	-0.0553667	0.0751667	-0.1005	-0.156067
Ccrl1		1	0	0	0	0	0	0	1	0.209233	-0.732	-1.26047	-0.790267
Cct6a		0	0	1	0	0	0	0	0	0.087	-3.96903	-1.0994	-0.578567
Cd14	YES	0	0	0	0	1	0	0	0	-0.519733	-0.363	0.9399	-0.348833
Cd163		1	0	0	0	0	0	0	0	-0.0895667	2.52083	1.3653	0.0315667
Cd200r1	YES	0	0	0	0	0	0	0	1	0.3376	0.323667	0.0492667	-0.0869333
Cd200r4	YES	0	1	0	0	1	0	0	0	0.119067	0.1613	0.156633	-0.150133
Cd209e	YES	0	0	0	1	0	0	0	1	-0.388767	2.92707	1.5525	0.153633
Cd276		1	0	0	0	0	0	0	0	0.211233	-1.41943	-0.855	-0.7064
Cd300c		1	0	0	0	0	0	0	0	-0.4098	0.3005	0.181367	0.156767
Cd3e		0	0	0	0	1	0	0	0	-0.297933	1.64933	0.624533	0.182733
Cd3z		0	0	1	0	0	1	0	0	0.351433	0.182567	-0.5445	0.258233
Cd47		1	0	0	0	0	0	0	0	-1.26373	-2.29123	-0.280033	0.932067
Cd74		1	0	0	0	0	0	0	0	-0.0877667	-0.155133	-0.233967	-0.251433
Cdc14b		0	0	0	0	0	0	0	1	-0.1806	-0.833867	-0.9487	-1.04137
Cdc2l1	YES	1	0	0	1	1	0	0	1	0.957867	-2.25767	-0.382433	0.308433
Cdc42bpb	YES	1	0	0	0	0	0	0	0	0.6121	-1.57827	0.169667	0.555767
Cdc42ep3	YES	0	0	0	0	0	0	0	1	0.298833	1.5121	1.03707	0.923967
Cdc42se1	YES	0	1	0	0	0	0	0	0	-0.0729667	-3.10587	-0.709467	-1.19097
Cdc42se2		0	0	0	1	0	0	0	0	0.5614	-1.5516	0.3082	-0.0825333
Cdc91l1		0	0	0	0	0	1	0	0	-0.272367	-2.2188	-0.124333	0.2095
Cdcp1		0	0	0	0	0	0	0	1	-0.512033	0.8115	0.4013	0.0324
Cdh1	YES	0	0	0	0	0	1	0	0	-0.507967	1.94977	0.850767	0.004
Cdh2	YES	0	1	0	0	0	0	0	0	0.1293	-1.48993	-0.648033	-0.437
Cdh22	YES	1	0	0	1	0	1	0	0	-1.1654	-1.55597	-1.07547	-1.5898
Cdh4	YES	0	0	1	0	0	1	0	0	-0.514133	-2.94917	-2.6757	-1.58033
Cdk2ap1		0	1	0	0	0	0	0	0	0.984267	-1.67557	-0.7893	-0.849433
Cdk5r2	YES	0	0	1	1	0	0	0	0	0.0283333	0.0108	-0.2112	0.3327
Cdk8		1	0	0	1	0	0	0	0	0.158233	-1.86183	-1.2586	-0.846633
Cdkal1	YES	0	0	0	0	1	1	0	1	-0.819	-2.2733	-1.29937	-0.363567
Cdkl4		0	0	0	0	0	1	0	1	0.1078	0.534233	0.275233	0.566633
Cdkn1b	YES	1	0	0	0	0	0	0	0	0.311567	-0.5889	-0.78	0.202633
Cebpa		1	0	0	0	0	0	0	0	-1.47313	-0.7214	-1.32093	-1.16607
Cebpb		1	0	0	0	0	1	0	0	-1.69173	-0.6095	0.00706667	-0.635733
Cel		0	1	0	0	0	0	0	0	-0.406367	0.342133	0.0798	-0.0249667
Celsr3	YES	0	0	1	0	0	0	0	0	1.3943	-0.429567	0.359633	1.43793
Cenpc1		0	0	0	1	1	0	0	0	0.3433	-3.61827	-1.51513	-0.7065
Centg2	YES	0	0	1	1	0	0	0	1	0.4861	-1.30077	-0.0163	0.414033
Cep135	YES	1	0	0	0	0	0	0	0	1.33793	-1.4006	-1.4633	-1.02473
Cep68	YES	0	0	1	0	0	0	0	0	0.3884	-2.66137	-1.74153	-0.541167
Cep78	YES	0	1	0	0	0	0	0	0	0.382133	-2.35523	-1.3859	-0.864433
Cetn4	YES	0	0	0	0	0	0	0	1	-0.422933	2.1905	1.56403	-0.387567
Cfh	YES	0	0	0	0	0	1	0	0	0.542067	0.329067	0.0860333	-0.0893667
Cfhl1		0	1	1	1	0	0	0	0	0.401533	0.461133	0.294867	-0.0671
Cfl2		0	0	0	0	0	1	0	0	0.497767	-2.31277	-0.836167	-0.255533
Cga		0	0	0	0	1	1	0	0	0.182833	0.4015	0.2199	0.0169
Cggbp1		0	0	0	0	1	0	0	0	0.2835	-2.25237	-0.5686	-0.768967
Cgrrf1	YES	0	0	0	0	0	1	0	1	-0.2731	-0.892033	-0.4924	-0.681933
Chchd8	YES	0	0	1	0	0	0	0	0	-0.0727667	-0.2286	-0.447867	0.0300667
Chd6	YES	0	0	0	0	0	1	0	0	0.7446	-2.09987	-0.630367	0.210333
Chga	YES	0	1	0	0	0	0	0	0	0.2774	0.3444	0.164433	1.52003
Chia		0	0	0	0	0	0	1	0	0.239233	0.713033	0.273433	0.132433
Chic1		0	1	0	0	0	0	0	0	-0.376433	-1.20383	-1.0065	-0.0480667
Chm	YES	0	0	0	0	0	0	1	1	-0.259967	-2.37483	-1.30637	-0.894133
Chml		0	0	0	1	0	0	0	0	-0.00846667	-1.1164	-1.48683	-0.751367
Chmp2a		0	1	0	0	0	0	0	0	-0.551067	-1.30453	0.2096	-0.779533
Chmp4b	YES	1	0	0	1	0	0	0	0	0.131167	-1.64723	0.4008	0.121333
Chmp5		1	0	0	0	0	0	0	0	-0.0376667	-0.332133	0.565633	0.00993333
Chn1		0	0	0	0	0	0	0	1	0.0753	0.0777	-0.0874667	-0.109033
Chpt1		0	0	1	0	0	0	0	0	0.277633	-1.89253	-1.54667	-0.6349
Chrac1		0	0	0	0	1	0	0	0	0.5254	-1.51647	-1.26827	-0.9479
Chrm2	YES	0	0	0	0	0	0	0	1	-0.0175333	1.81397	0.590433	0.7159
Chrna5	YES	1	0	0	0	0	0	0	0	-0.0375333	1.15217	-0.0336	0.3812
Chrnb4	YES	0	0	0	1	0	0	0	0	-0.555833	2.136	0.985033	0.414933
Chst9	YES	0	0	0	0	1	0	0	0	0.4814	1.1474	0.0561667	-0.330267
Chuk		1	0	0	0	0	1	0	0	0.5664	-1.78273	-0.9824	-0.9741
Cidea	YES	1	0	0	0	0	0	0	0	-0.0318333	-0.00476667	-0.0034	0.0622
Cirbp		1	0	0	0	0	0	0	0	1.82697	-1.5886	0.447467	1.00663
Ckt2		0	0	1	0	0	0	0	0	0.180633	2.3385	0.756033	0.0672
Clca4		0	1	0	1	0	0	0	0	0.0223333	1.62927	0.603667	0.0685333
Clcc1	YES	0	0	1	0	0	0	0	1	0.4365	-1.0134	-0.9087	-0.3625
Clcn2	YES	0	0	1	0	0	0	0	0	-0.220367	-1.14343	-0.755133	-0.0251333
Cldn17		0	0	0	0	0	0	0	1	0.371133	2.20903	0.7204	0.0805333
Cldn18		0	0	0	0	1	0	0	0	-0.4313	1.29197	0.6659	0.1193
Cldn2		1	0	0	0	0	0	1	0	-0.308667	1.0467	0.5693	0.525333
Clec1a		0	0	0	0	0	0	0	1	0.1695	1.48837	0.4808	-0.167967
Clec1b		0	0	1	0	0	0	0	0	0.0897	1.2459	0.2192	-0.0599667
Clec2e		0	0	1	0	0	0	0	0	-0.0217333	0.620933	0.408033	-0.0283333
Clec2g		0	0	0	1	0	0	0	0	-0.0916	3.2279	1.62063	0.2964
Clec3a		0	0	0	0	0	1	0	0	0.0314667	0.5808	0.461133	-0.0499
Clec4d	YES	0	0	0	0	0	0	1	0	0.0117667	0.5228	0.0773667	-0.1024
Clec4f	YES	0	1	0	0	0	0	0	0	-0.273933	1.3268	0.482567	0.0318333
Clec4n	YES	0	1	0	0	0	0	0	0	0.167433	1.62947	1.12853	0.168967
Clk2		0	0	0	0	1	0	0	0	0.326733	-1.68083	-1.11337	0.173133
Clk4		0	0	0	0	0	1	0	0	0.0179333	-2.50347	-0.986933	-0.296933
Cln3		1	0	0	0	0	0	0	0	0.504067	-0.435	-0.256767	0.0623667
Clpp		0	0	0	0	1	0	0	0	0.0361333	-0.9758	-0.0448667	-0.361867
Clptm1	YES	1	0	0	0	0	0	0	0	-0.2407	-2.33913	0.2793	0.5723
Clpx		0	0	0	1	0	0	0	0	0.388133	-0.5261	-0.329533	-0.3169
Cmah		0	0	1	0	0	0	1	1	-0.4842	2.3099	1.01333	0.292033
Cmklr1	YES	0	1	0	0	0	0	0	0	-0.316833	0.2736	0.0697667	-0.0426
Cmtm6	YES	0	0	0	0	1	1	0	0	-0.861967	-2.5791	-0.0759667	-0.624333
Cndp2		0	0	0	0	0	0	1	0	0.837667	-1.93333	0.129933	0.1312
Cngb3		0	0	0	0	0	0	0	1	0.231067	0.4718	0.3844	-0.00453333
Cnnm1	YES	0	0	0	0	0	0	0	1	0.121333	-0.269333	-0.277033	0.650933
Cnnm3	YES	0	0	0	0	0	1	0	0	-0.6392	0.419633	0.364067	0.433133
Cnot10	YES	0	0	0	1	0	0	0	0	0.3538	0.6463	0.2626	0.0691333
Cnot4	YES	1	0	0	0	0	0	0	0	-0.0663667	-1.33187	-0.929833	-0.3012
Cnr1		1	0	0	1	1	0	0	0	1.2076	-1.14677	-1.20227	1.24637
Cntn1	YES	0	0	1	0	0	0	0	0	1.079	-1.02673	-0.0022	1.915
Cntn3		0	1	0	0	0	0	0	0	-0.126367	0.396467	-0.0255333	0.412733
Cntn4	YES	0	0	0	0	0	1	0	0	0.412433	-0.328967	-0.131767	0.249067
Cobl	YES	0	0	0	0	0	0	0	1	0.2806	0.0957667	0.0754667	1.40343
Cog1		0	0	0	1	0	0	0	0	0.3064	-1.96937	-0.1488	0.382233
Cog7		0	0	0	0	0	0	0	1	-0.0259667	0.369567	-0.151133	0.176
Col10a1		0	0	0	0	0	0	0	1	0.0118	1.58593	0.6294	-0.01
Col3a1		0	0	0	0	0	1	0	0	0.7233	-0.863833	-0.979867	-0.6968
Col4a5		0	0	0	0	0	0	0	1	0.0551667	-1.93827	1.16117	-0.2322
Col5a2		0	0	0	0	0	1	0	0	0.364933	-0.3367	-0.298767	-0.504533
Col8a1		0	0	0	1	0	0	0	0	0.2607	-0.0898	-0.0224	-0.0686
Colec10		0	0	1	0	0	0	0	1	0.211767	0.676633	0.2849	0.0008
Commd2	YES	0	0	0	0	1	0	0	0	0.640533	-0.577367	-0.740633	-0.0459333
Commd3		0	0	0	1	0	0	0	0	-0.1644	-0.4332	-0.191867	-0.480533
Commd8		0	0	0	0	0	0	1	1	-0.882333	0.524067	0.662667	0.5946
Copa	YES	0	0	0	0	0	0	0	1	-0.406533	-2.25427	0.376233	0.740867
Cops5	YES	1	0	0	0	0	0	0	0	0.643067	-2.71453	-0.244633	-0.623167
Cops8		0	0	0	1	0	0	0	0	0.248633	-2.18073	-0.0675667	0.0638
Coq2		1	0	0	0	0	1	0	1	0.396533	-0.350233	-0.3952	-0.7272
Cova1	YES	0	1	0	0	0	0	0	0	-0.438167	-1.56963	-0.7613	0.211333
Cox11		0	0	0	0	0	0	0	1	-0.0437333	-1.04883	-0.978767	-0.446833
Cox4i1	YES	1	0	0	0	0	0	0	0	-0.5343	-1.0791	0.0658333	-0.704733
Cox5a	YES	0	0	0	1	0	0	0	0	-0.756767	-1.44423	-0.614967	-1.61043
Cox6a1	YES	0	1	1	0	0	0	0	0	-0.481433	-0.9605	0.1933	-0.778467
Cox7c		0	1	0	0	0	0	0	0	-0.253733	0.3627	-0.474467	-1.26167
Cox8c	YES	0	0	1	0	0	1	0	0	-0.1394	0.315733	0.125433	-0.150533
Cp	YES	0	1	0	0	0	0	0	1	-0.4159	-0.4386	0.2181	-0.679
Cpa3		1	0	0	0	0	1	1	0	0.309433	0.3435	0.1169	-0.0318667
Cpb1		0	0	0	0	1	0	0	0	0.191833	0.168733	0.0273333	-0.0467
Cpeb2	YES	0	1	0	0	0	0	0	0	0.00476667	-1.74943	-0.7894	1.24877
Cpn1		0	0	0	0	1	0	0	0	-0.308333	0.499167	0.3246	0.0286
Cpne3		1	0	0	0	1	0	0	1	-0.291567	-1.77153	-0.278733	-0.915367
Cpne4	YES	1	0	1	1	0	0	0	0	0.796567	0.0447667	0.264567	2.06833
Cpox		0	0	0	0	0	1	0	0	-0.491267	2.07443	1.35707	-0.255933
Cpsf1		0	1	0	0	0	0	0	0	0.3225	-2.77773	-0.438233	-0.105533
Cpsf3l	YES	0	1	0	0	0	0	0	0	0.298533	-2.94133	-1.06973	-0.531633
Cpt1c	YES	1	0	0	0	0	0	0	0	-0.767267	-0.450733	0.832033	0.4312
Crb1		0	0	0	0	1	0	0	0	0.429533	-0.167067	-0.223133	0.268767
Creb3l2		0	0	0	0	0	0	0	1	0.114567	-0.2762	-0.232233	-0.0602333
Creb3l3	YES	0	1	0	0	0	0	0	0	-0.433033	0.410233	-0.00723333	-0.133567
Crebbp	YES	0	0	1	0	0	0	0	0	0.8564	-1.04857	-0.5677	-0.223
Cri1		1	1	0	0	0	0	0	0	-0.0158	-1.64097	0.102567	-0.283
Cri2	YES	0	0	1	0	1	1	1	0	-0.204167	0.8482	0.390133	-0.0832333
Crisp2	YES	0	0	0	0	0	0	0	1	0.219633	1.11107	0.473	0.0936333
Crispld1	YES	0	0	0	0	0	1	0	0	-0.0854333	-0.0869	-0.2375	-0.3359
Crot	YES	0	0	0	0	0	0	0	1	-0.9565	-2.49933	-0.5946	-0.4718
Crsp2		0	1	0	0	0	0	0	0	0.342833	-0.2856	-0.662367	0.141433
Crsp9		0	0	0	0	0	0	0	1	0.0341	-2.381	-1.16033	-1.07667
Crtap		1	0	0	0	1	1	0	0	-0.977133	-2.86503	-1.23753	-1.81947
Cryba4		1	0	0	0	0	0	0	0	-0.4322	0.0776333	0.0228	-0.00196667
Crygb		0	0	0	0	0	1	0	0	0.0594	0.7896	0.3148	-0.0609
Crygf		0	0	0	0	0	1	0	1	-0.0165	0.872233	0.3501	-0.0157667
Crygs	YES	0	0	0	1	0	0	0	0	-0.4291	0.6329	0.633467	0.0161333
Cs	YES	1	1	0	0	0	0	0	0	-0.5095	-3.10863	-0.983533	-0.370733
Csde1		0	0	0	0	1	0	0	0	-0.114833	-2.52467	-0.691667	-0.451867
Cse1l		1	0	0	0	0	0	0	0	0.8934	-3.47407	-1.67567	-1.0248
Csh1		0	1	0	0	0	0	0	0	0.541667	3.37053	2.0512	-0.000166667
Csna		0	1	1	0	0	0	1	1	0.238267	0.266833	0.226867	-0.0649
Csnd		0	1	1	0	0	0	0	0	0.468267	1.05273	0.407633	0.0255333
Csng		0	0	0	0	1	0	0	1	0.224667	0.257267	0.151967	-0.0424333
Csnk		0	0	0	0	0	0	0	1	0.0140667	-0.1506	-0.1696	-0.0254333
Csnk1e	YES	0	0	1	0	0	0	0	0	-0.232367	0.229433	0.4187	0.6251
Csnk1g1	YES	0	0	0	0	1	1	0	0	-0.427667	-1.32117	-0.784533	-0.4673
Csnk1g3	YES	0	0	0	0	0	1	0	0	0.5073	-2.3653	-1.093	-0.108467
Csnk2a1	YES	0	0	0	0	1	0	0	0	-0.707367	-2.5718	-0.8084	-0.109867
Cspg5		0	0	0	0	0	1	0	0	0.0755333	-2.33793	0.250867	1.36517
Cspg6	YES	0	0	1	0	1	0	0	1	0.0212333	-2.76693	-1.10387	-0.939067
Csrp2bp		0	0	1	0	0	0	0	0	0.159967	-3.0761	-1.04907	-0.3764
Cst11		0	1	0	0	0	0	0	0	-0.0161	0.402533	0.346233	-0.0261
Cst3		0	0	0	0	1	0	0	0	0.803567	1.0384	2.00933	0.904267
Cst8		0	0	0	1	0	1	0	1	0.0572667	0.747233	0.578967	0.0621333
Cstf2t		0	0	0	0	0	0	0	1	0.171367	-0.992733	0.0541	-0.1311
Ctbp1		0	0	0	0	1	0	0	0	0.484733	-1.80137	-0.2098	-0.0023
Ctbp2		0	0	1	0	0	0	0	0	0.378633	-2.64473	-0.5767	-0.253633
Ctla4		0	0	0	0	1	0	0	1	-0.0456333	0.882467	0.409967	0.00776667
Ctnnd2	YES	0	0	1	0	0	0	1	0	0.288133	-1.62407	-0.213133	0.787167
Ctps	YES	0	1	0	0	0	0	0	0	0.485133	-2.6567	-0.873433	-0.0964333
Cts8		0	1	0	0	0	0	0	0	0.1622	0.726533	0.396367	-0.0751667
Ctsf		0	0	0	1	0	0	0	0	0.251767	-1.1409	1.98873	2.78133
Ctsg	YES	0	0	0	0	0	0	0	1	-0.278467	1.8572	0.783533	0.3337
Ctsj		0	0	0	0	0	0	0	1	0.143433	0.6003	0.408967	0.00423333
Ctsr		1	0	0	0	0	0	0	0	0.0235	0.283633	0.127033	0.115833
Cttnbp2		0	0	0	0	0	0	1	1	0.811433	-2.12553	-1.30313	0.235333
Cuedc1		0	0	1	0	0	0	0	0	0.6887	-1.7275	-0.2441	0.554633
Cugbp1	YES	0	0	0	0	0	0	1	0	0.869067	-1.74467	-0.893267	0.184233
Cul1		0	0	1	1	0	1	0	0	0.321833	-2.96137	-0.817567	0.0202
Cul4a		0	0	0	0	1	0	0	0	-0.3835	-1.92583	-0.542167	-0.438333
Cutc		0	0	0	0	0	1	0	0	0.0120333	-0.772933	-0.639767	-0.649567
Cxcl7		0	0	0	1	0	0	0	1	0.149267	0.613767	0.487467	0.0742667
Cxcl9	YES	0	0	1	0	1	0	0	1	0.345367	2.6358	0.9691	-0.0246667
Cyb5r2	YES	0	0	0	0	0	0	0	1	-0.591833	2.17963	1.13183	0.2396
Cybb	YES	0	0	0	0	0	1	0	0	-0.148367	0.4533	0.2196	-0.0678667
Cyc1		0	0	0	0	1	0	0	0	-0.408067	-2.53293	-0.596933	-0.767667
Cycs		1	0	0	0	0	0	0	0	0.463733	-0.235967	-0.1713	-0.0620333
Cyct		1	0	0	0	0	0	0	0	-0.0408	0.0508667	-0.0469333	-0.3279
Cyln2	YES	0	0	0	0	0	1	0	0	0.487533	-1.3793	0.464867	0.578667
Cyp11a1	YES	1	0	0	0	0	0	0	0	-0.415633	0.225733	0.0897333	0.0977333
Cyp17a1		0	0	0	1	0	1	0	0	-0.573867	1.19993	0.624367	0.135633
Cyp19a1		0	1	0	0	0	0	0	0	-0.2292	1.20607	0.428633	0.0285
Cyp26a1	YES	1	0	0	0	0	0	0	0	-0.1444	-0.0186333	-0.2191	-0.149167
Cyp2c37		0	0	0	0	0	0	1	0	0.249833	1.0458	0.490267	0.00823333
Cyp2c39	YES	0	0	0	0	0	0	0	1	0.435167	3.3586	1.71737	0.0382667
Cyp2c50		0	1	0	1	0	0	0	0	0.289133	2.46643	0.9279	0.101867
Cyp2c65		0	0	0	0	0	0	0	1	-0.00346667	3.09617	1.0566	-0.0855
Cyp2c66		0	0	0	0	0	0	0	1	0.0850333	3.74927	1.7985	0.0846667
Cyp2e1	YES	1	1	0	0	0	0	0	0	-0.214733	1.94143	0.912633	0.137167
Cyp2j11		0	0	0	0	0	1	0	0	0.2072	0.2733	0.0367333	0.0914667
Cyp2j13		0	0	0	0	0	0	0	1	0.1186	1.42843	0.361233	0.191267
Cyp4a14		0	1	1	0	0	1	0	1	-0.118233	0.5318	0.180533	-0.126533
Cyp7a1		0	0	0	0	1	0	0	1	0.2966	0.506167	0.160033	0.108367
Cysltr1		1	1	0	0	0	0	0	0	0.1792	0.350333	0.0995333	-0.1126
Cysltr2	YES	0	0	0	0	0	0	0	1	0.137733	1.00647	0.395	-0.0917667
Cyyr1		0	0	0	0	1	0	0	1	-0.0272667	0.8248	0.1989	-0.221333
D030011O10Rik		0	0	1	0	0	1	0	0	0.116767	-1.7456	-1.29603	0.7397
D030041N04Rik		0	0	0	0	0	0	0	1	0.200133	0.3719	-0.0694667	-0.0119667
D030074E01Rik	YES	0	0	0	1	0	0	0	0	0.0334	-2.84947	-1.53637	-0.388367
D11Bwg0280e		0	0	0	0	0	0	0	1	1.10173	-1.3964	0.168033	1.0845
D11Ertd333e	YES	0	0	1	0	0	0	0	0	-1.0477	-1.69257	-0.857633	-1.48003
D11Wsu47e		0	0	0	0	0	1	0	1	0.23	-1.57657	-0.769567	-0.0722
D130059P03Rik		0	1	0	0	0	0	0	0	0.799067	-0.6141	-0.568	1.02543
D130064H19Rik		0	0	1	0	0	0	0	0	0.2028	-2.41417	-1.49227	-0.589167
D13Wsu50e	YES	1	0	0	0	0	0	0	0	-0.239733	-1.8386	-0.145633	-0.446733
D14Ertd581e	YES	0	0	1	0	1	0	1	0	0.333833	-2.14427	-1.16463	-0.7436
D15Ertd621e	YES	0	0	1	0	1	1	1	0	-0.166467	-1.81267	-0.444033	-0.580533
D15Wsu169e	YES	0	0	0	0	1	0	0	0	0.540833	-0.938	-0.695933	0.432233
D16Ertd472e		1	0	0	0	0	0	0	1	0.0171333	-1.19837	-1.1593	-0.4212
D17Wsu104e	YES	0	1	0	0	0	0	0	0	-0.639067	-2.88033	-0.7076	-0.6784
D19Ertd737e		0	0	0	0	0	0	0	1	-0.125567	-1.4588	-1.19757	-0.667067
D230010M03Rik		1	0	0	0	0	0	0	1	0.0643333	0.883033	0.118133	-0.0832333
D330023I21Rik		1	0	0	0	1	1	0	0	0.0003	-1.2029	-1.23823	-0.667
D3Ertd194e		0	0	0	1	0	0	0	0	-0.3592	-3.74737	-0.662667	-0.385167
D3Ertd751e		1	0	0	0	1	0	0	0	0.7968	-0.599367	-0.7136	-0.5238
D3Wsu161e		0	0	0	0	0	0	1	0	0.2952	-2.61823	-1.8527	-1.45763
D430033N04Rik		0	0	0	0	1	0	0	0	0.300233	1.1617	0.123833	-0.0757333
D4Wsu132e		0	0	0	0	0	1	0	1	-0.334033	-0.845233	-0.865167	-0.181067
D4Wsu53e		0	1	0	0	0	0	0	0	2.42953	-1.91543	-0.6125	0.241867
D5Bwg0834e		0	0	0	1	0	0	0	0	0.5559	-1.56833	-0.296633	0.721033
D5Ertd135e	YES	0	1	0	0	0	1	0	0	-0.277133	-1.70467	-1.1801	-0.0406333
D630003M21Rik	YES	0	1	0	0	0	0	0	0	0.00796667	-0.1721	-0.1637	0.417
D630037F22Rik		0	1	1	0	0	0	0	0	-0.0300667	-0.2621	-0.297133	-0.336267
D6Wsu176e		0	0	0	0	1	1	0	0	-0.272167	-1.13767	-0.851533	-0.534267
D730018G16	YES	1	0	0	0	0	0	0	0	0.1723	0.462467	0.161367	0.0758667
D830007B15Rik		0	0	0	0	0	0	0	1	0.155933	0.963733	0.0441	-0.7186
D830007F02Rik		0	0	0	1	0	0	0	0	0.0781	1.43493	0.568267	0.0586
D8Ertd325e	YES	1	0	0	0	0	0	0	0	-0.216067	-1.2027	0.590333	1.23847
D930001I22Rik		0	1	0	0	0	0	0	0	-0.0693333	-1.32043	-0.59	-0.2043
D930010J01Rik	YES	0	0	1	0	0	0	0	0	-0.294667	-1.08393	0.0982333	0.3183
D930015E06Rik		0	0	1	1	0	0	0	0	1.11733	-2.02	-0.176133	0.325567
D930016N04Rik		0	0	0	0	0	1	0	0	0.400033	1.62877	0.451367	0.0957667
D930036F22Rik		0	0	0	0	1	0	0	0	0.0951667	-1.29267	-0.965633	-1.4118
D930040M24Rik		0	1	0	0	0	0	0	1	0.0596333	0.163533	0.172867	0.293533
D9Ertd402e		0	0	0	0	0	1	0	0	-0.425333	-1.4578	-0.597567	-0.0601
Dab2ip		0	0	0	0	1	0	0	0	0.175933	-1.50267	-0.9928	-0.332
Dach2	YES	0	1	0	0	0	0	0	0	0.231967	0.284533	-0.191733	-0.0176333
Dad1		0	1	0	0	0	1	0	0	0.111267	-1.38617	0.371067	-0.337467
Daf2		1	0	0	0	0	0	0	0	0.275767	1.53013	0.518233	0.0451667
Dag1	YES	0	0	0	0	1	0	0	0	0.00486667	-2.43887	-0.265167	-0.0405333
Dand5	YES	0	1	0	0	0	0	0	0	-0.707267	0.8694	0.601533	1.05287
Dapp1		0	1	0	0	0	0	0	0	0.465767	-0.130433	0.0288	0.151
Dazap1	YES	1	0	0	0	1	0	0	0	0.7731	-1.73077	-0.726067	0.371433
Dbccr1	YES	1	0	1	0	0	0	0	0	-0.4643	-0.524967	-0.062	1.02763
Dcamkl2		0	0	0	0	1	0	0	0	0.381133	-2.93947	0.418133	-0.1884
Dcn		0	0	1	0	0	0	0	1	1.2937	0.0812667	-0.0444667	1.67333
Dcp1a		0	0	1	0	0	0	0	0	-0.2279	-1.7343	-0.4831	-0.390533
Dctn4		0	0	0	0	0	1	0	0	-0.098	-1.3547	-0.0253667	-0.227967
Dcun1d1	YES	0	1	1	1	0	1	0	0	0.359933	-0.6033	-0.8785	-0.960467
Dcun1d5		0	0	1	0	0	0	0	0	0.406833	-2.04217	-0.948667	-1.17747
Ddi2	YES	0	0	0	0	0	1	0	0	0.063	-2.67807	-1.6627	-0.272633
Ddit4		0	1	0	0	0	0	0	0	-2.17323	-1.5717	0.723633	0.735167
Ddx19b	YES	0	0	0	1	0	0	0	0	0.2758	-0.8706	-0.355267	0.319267
Ddx31	YES	1	0	0	0	0	0	0	0	0.0263	-1.5398	-1.01937	-0.837633
Ddx3y		0	1	0	1	1	1	0	0	0.0395333	-2.0795	-1.41887	-0.463767
Ddx56		0	1	0	0	0	0	0	0	0.4272	-0.468033	-0.473567	0.1527
Deadc1	YES	0	0	0	0	0	0	0	1	-0.522167	-1.59053	-0.818267	-0.235633
Dear1		0	0	1	0	0	0	0	0	0.3633	-0.3625	-0.393833	-0.0366667
Defb38		0	0	0	0	0	0	1	1	-0.0272333	1.88983	0.951567	0.0672
Defb40		0	0	0	0	0	1	0	1	0.1925	0.914967	0.3871	-0.0917667
Defb51	YES	0	1	0	0	0	0	0	0	-0.0165667	0.1335	0.113267	-0.118867
Defb8		0	0	0	0	1	1	0	1	-0.0304667	0.0478333	0.0735	0.141767
Defcr20		0	0	1	0	0	0	0	0	0.0413	1.08967	0.326767	0.212833
Defcr22		0	0	0	0	0	0	0	1	0.0787	0.218667	0.240867	0.158533
Depdc1a		0	0	1	1	0	0	0	0	0.4357	-2.3909	-3.16287	-2.87147
Dffa		0	0	0	1	0	1	0	1	0.0449333	-0.186433	0.0789333	0.346833
Dgkk		0	0	0	0	0	1	0	1	0.8466	-1.19627	-1.58447	-0.812433
Dhrs13		0	0	0	1	0	0	0	0	-0.381733	-2.07857	-1.03843	-0.579233
Dhx29		0	0	1	0	0	0	0	0	0.5474	-2.8845	-1.36427	-0.1414
Dhx30		0	0	0	0	0	1	0	0	0.0286333	-2.7265	-0.287267	-0.0541
Dhx34	YES	1	0	0	0	0	0	0	0	0.204767	-0.8276	-0.771567	-0.166667
Dhx36	YES	0	0	0	1	0	0	0	0	0.208033	-3.82837	-1.23077	0.0431
Dio2		0	0	0	0	0	1	0	0	-0.618233	-2.7756	-1.26487	-1.4324
Dio3	YES	0	0	0	0	0	0	0	1	-0.3178	0.0930333	0.008	-0.0481333
Dlx2		0	0	0	0	0	1	0	0	1.28217	1.10687	0.7259	2.0529
Dlx3		0	1	0	0	0	0	0	0	-0.854333	0.4519	0.360567	-0.0474
Dlx4		0	0	1	0	0	1	0	1	-0.461267	0.858267	0.4031	-0.161333
Dmc1h		0	0	0	0	0	0	0	1	0.206067	-0.1874	-0.168733	-0.00706667
Dmd	YES	0	0	0	0	1	0	0	0	1.10227	-2.4946	-1.80737	-1.73133
Dmgdh	YES	0	0	0	0	0	0	0	1	-0.0529	0.601233	0.2977	-0.0878
Dmrt3		0	0	0	1	0	0	0	0	-0.4014	-0.549067	-0.405367	-0.609933
Dmtf1		0	0	0	0	1	1	0	0	0.241033	-2.26947	-1.33683	-0.465167
Dna2l		0	0	0	0	0	1	0	0	0.9808	-2.05213	-1.94747	-1.34273
Dnaic1	YES	0	1	0	0	0	0	0	0	0.239567	0.273033	0.466467	0.693067
Dnaja3		1	0	0	0	0	0	0	0	-1.2469	-0.867833	-0.817567	-0.0748333
Dnajb11		0	0	0	1	0	0	0	0	0.314233	-2.62217	-0.264733	0.198533
Dnajb3		0	0	0	1	0	0	0	0	-0.0801	3.30043	0.851967	-0.653233
Dnajb4		0	0	0	0	1	1	0	0	-0.00683333	-2.28193	-0.0130333	0.436833
Dnajc16		0	0	0	1	0	1	0	0	-0.0562333	-1.031	-0.510067	0.166267
Dner	YES	0	1	0	0	0	0	0	0	0.816233	-1.29317	-0.384733	0.397933
Dnm1l		1	0	0	0	1	0	0	0	-0.157933	-2.58143	-0.879633	-0.235833
Dnttip1		0	0	0	0	0	0	0	1	-0.175367	-1.8234	-0.2219	-0.289767
Dnttip2		0	0	0	0	0	0	1	0	-0.1605	-1.86997	-0.860867	-0.777167
Dock1		0	0	1	0	0	0	0	0	0.0638333	-2.8002	-1.57247	-1.57427
Dock3	YES	1	0	0	0	0	0	0	0	1.42197	-0.724167	-0.9407	1.7911
Dock4	YES	0	0	0	0	0	0	0	1	0.734867	-1.26123	-0.5964	0.2663
Donson		0	0	0	0	0	0	1	0	1.39227	-1.9591	-1.9275	-1.16033
Dpf2		1	1	0	0	0	0	0	0	-0.3248	-2.1247	-0.114533	0.409233
Dpm1		0	0	1	1	0	1	0	0	0.382333	-0.509533	-0.507233	-0.205933
Dppa3	YES	0	1	0	0	0	0	0	0	-0.1618	0.804633	0.6635	-0.0324667
Dpt		0	0	1	1	0	0	0	0	-0.0471	1.65113	0.790833	0.1058
Dpysl5	YES	1	0	0	0	0	0	0	0	1.04223	0.5302	0.724067	2.05417
Drctnnb1a		0	0	0	0	0	0	0	1	0.425333	-2.7966	-0.593	-0.347867
Drd2	YES	0	0	1	0	0	0	0	0	-0.477133	0.597033	0.0335333	0.4013
Drd5	YES	1	0	0	0	0	0	0	0	-0.5891	2.17737	1.15797	0.104533
Drp2		0	0	0	0	1	0	0	0	0.988133	-0.561467	-0.0797333	1.4536
Dsc2		0	1	0	0	0	0	0	0	0.187533	0.0836	-0.1806	-0.4628
Dsc3		0	0	0	0	0	1	0	0	0.634267	0.598033	0.311933	0.3184
Dscr6	YES	0	0	0	1	0	0	0	0	0.00793333	0.3901	0.1115	-0.0654
Dst	YES	0	0	0	0	1	0	0	0	0.8546	-2.1289	1.052	0.762567
Dtnbp1		0	1	0	0	0	1	0	0	0.160567	-0.998667	-0.578233	-0.5323
Dtprp		0	0	0	0	0	1	0	0	0.336567	0.291333	0.0831667	0.0222667
Dtwd1		1	0	0	0	0	1	0	0	-0.0688667	-1.70977	-1.16713	-0.468133
Dtx2		0	0	0	0	0	0	0	1	0.0496333	-1.49097	-0.9684	-0.4682
Dub1a		0	0	0	0	0	0	1	0	-0.2681	0.3579	0.2541	0.258633
Dus1l		0	1	0	0	0	0	0	0	0.3864	-2.1662	-1.31117	-1.02177
Dus3l	YES	0	1	0	0	0	0	0	0	0.726767	-2.31003	-0.879867	0.129367
Dus4l	YES	0	0	0	0	0	0	0	1	-0.1446	-0.982667	-1.3006	-0.740133
Dusp2	YES	0	0	1	0	0	0	0	0	-0.0708667	-0.0670667	-0.3761	-0.204667
Dusp22		1	0	0	0	0	0	0	0	-0.0297667	-0.480967	-0.0523333	-0.1936
Dusp27		0	0	0	0	0	1	0	0	-0.581033	2.02963	1.03763	0.1239
Dusp7		0	0	0	1	0	0	0	0	-0.613567	0.7004	-0.00396667	-0.0504667
Dusp8		0	1	0	0	0	0	0	0	-0.0599667	-0.6184	-0.274467	0.555
Dync1h1	YES	1	0	0	0	0	0	0	0	0.735433	-2.4866	0.167967	0.9794
Dync1i1	YES	0	0	0	1	0	0	0	0	0.561467	2.81473	1.09637	2.74193
Dync1li1	YES	1	1	0	0	0	1	0	0	-0.9391	-1.54403	-0.2154	1.0457
Dync2li1	YES	0	1	0	0	0	1	0	0	0.5238	-1.57713	0.8932	0.426233
Dynlt3		0	0	0	0	0	1	0	0	-0.849167	-3.06423	-0.704167	-1.1099
Dyrk1a	YES	0	0	0	1	0	0	1	0	0.128867	-0.7966	-0.714967	0.510067
Dyrk3		1	0	0	0	0	0	0	0	0.2083	-1.82843	-1.28523	-0.147267
Dzip1l	YES	0	0	0	0	1	0	0	0	0.00633333	-0.2001	-0.439333	0.160867
E030011O05Rik		1	0	0	0	0	0	0	0	-0.306967	1.083	0.354067	0.139467
E030049G20Rik		0	0	0	1	0	0	0	0	0.537633	-1.6123	-0.4927	-0.5436
E130115E03Rik		0	0	0	1	0	0	0	0	0.439733	-1.08067	-0.935033	-0.1661
E130304F04Rik		0	0	0	1	0	0	0	0	0.8295	-0.241867	-0.844067	-0.220133
E130306D19Rik		0	1	0	0	0	0	0	0	-0.552667	-2.382	-2.48107	-1.81527
E130308A19Rik		1	0	1	0	0	0	0	0	0.301467	-1.08477	-0.5311	-0.192933
E130309B19Rik	YES	0	0	1	1	0	0	0	0	-1.4709	-0.9974	-1.19003	-0.366067
E130309D02Rik		0	0	1	0	1	1	0	0	0.3837	-1.66317	-0.2011	0.0999667
E130309D14Rik		0	0	1	0	0	0	0	0	0.4724	-0.0153333	-0.222367	1.25773
E130311K13Rik		0	0	0	1	0	0	0	0	-0.354933	-0.4507	-0.515667	-0.0783333
E130319B15Rik		1	0	1	0	0	0	0	0	0.457133	-0.683667	-0.537167	-0.483767
E2f8		0	0	0	0	0	0	0	1	0.841167	-2.38987	-2.69967	-1.6506
E330016A19Rik		0	0	0	0	0	0	0	1	0.288867	-0.0357	-0.664033	-0.440733
E430004N04Rik		0	0	0	0	1	0	0	0	0.2994	0.59	0.149433	-0.217933
Eaf2		0	0	0	0	0	1	0	0	0.490133	-0.0174333	-0.207533	0.000133333
Ecm2	YES	1	0	0	0	0	0	0	0	0.311633	-0.0230667	-0.140367	-0.0637
Eda2r		0	0	0	0	0	1	0	0	-1.9511	-2.17583	-2.0607	-1.94777
Edar		1	0	0	0	0	0	0	0	0.2328	0.1937	-0.147967	0.563333
Edem1		0	0	0	0	1	0	0	0	0.144367	-2.0121	-1.11227	-0.316567
Edil3	YES	0	1	0	0	0	0	0	0	-0.342733	-1.02217	-0.0171	1.2178
Eea1		0	0	0	0	1	0	0	1	0.373833	-1.35963	-1.31197	-0.918767
Eef1b2		0	0	0	0	0	0	0	1	-1.2002	-1.3487	-0.643567	-1.42923
Eef1e1		1	0	0	0	0	1	0	0	-0.3288	-1.9779	-0.816467	-0.8617
Eef1g	YES	0	1	0	0	0	0	0	0	-0.938533	-2.3973	-0.3356	-0.339
Eef2k		0	0	0	0	0	0	0	1	0.555333	-1.17597	0.377533	0.347233
Efemp2		0	1	0	0	0	0	0	0	-0.8141	-2.62123	0.2848	-1.03653
Efhb		1	0	0	0	0	0	0	0	0.181	0.8828	0.5448	-0.0714667
Efs		1	0	0	0	0	0	0	0	-0.1064	-0.812567	-0.7341	-0.426633
EG224044		0	0	0	0	1	0	0	0	-0.119667	1.1357	0.310467	0.0717333
EG331392	YES	0	1	0	0	0	0	0	0	0.283333	-0.0549	-0.567433	0.166633
Egfr	YES	0	0	0	1	0	1	0	0	0.0194	-3.06923	-2.32383	-1.02907
Egln2	YES	0	0	0	0	0	1	0	0	0.360133	-1.45133	0.0430667	0.3207
Egr1		0	0	0	0	1	0	0	0	-0.776367	-2.79263	-2.24313	-2.346
Egr2	YES	0	0	0	0	0	0	0	1	-0.0431333	0.550333	-0.5246	-0.824267
Ehd1	YES	0	0	0	1	0	0	0	0	0.587533	-1.2442	0.0529333	-0.210667
Ehmt1	YES	1	1	1	1	1	0	0	0	0.3904	-1.24997	0.00796667	-0.415267
Eif1ay		0	0	0	0	1	0	0	0	0.7125	-3.1044	-1.27017	-0.484833
Eif2c4	YES	0	0	0	0	0	0	0	1	0.1694	-1.06243	-0.708933	0.3421
Eif2s3x		0	0	0	0	0	1	0	0	-0.205233	-1.98767	-0.468267	-0.0619667
Eif2s3y	YES	0	0	0	0	0	0	0	1	0.4057	-3.29923	-1.53723	-0.878667
Eif3s5		1	0	0	0	0	0	0	0	-0.898333	-2.0435	-0.0306667	-0.325733
Eif3s9	YES	0	0	0	0	1	1	0	0	0.532033	-2.3501	-0.3799	0.187533
Eif4a2		0	0	0	0	1	0	0	0	-0.243133	-1.62653	-0.1133	0.2528
Eif4e3	YES	1	0	0	0	0	0	0	0	0.3245	1.2182	0.6702	0.556433
Eif4g1	YES	1	0	0	0	0	0	0	0	0.654533	-2.9336	-0.593467	-0.155867
Eif4g2		0	0	0	0	1	0	0	0	1.1725	-2.68147	-0.388267	-0.515933
Eif5a	YES	0	1	0	0	0	0	0	0	0.370567	-2.16913	-0.889267	-1.25423
Elavl2		0	0	0	0	0	1	0	0	0.788733	-0.709667	-0.906633	0.362867
Elp3		0	1	0	0	0	0	0	0	0.0644	-1.56767	-0.2115	0.5744
Eml4	YES	0	0	0	1	0	0	0	0	0.2533	-2.875	-1.2249	-0.6057
En2	YES	0	0	1	0	0	0	0	1	0.0428333	-0.355533	-0.226633	-0.591467
Enam		0	0	0	0	0	0	1	0	0.1305	1.56557	0.517567	-0.0695
Endod1	YES	0	0	0	0	0	0	0	1	1.5165	0.704567	1.95483	1.4265
Endogl1	YES	1	0	0	0	0	0	0	0	0.7077	-1.32663	-0.228533	0.957867
Enpp6	YES	0	0	0	0	0	1	0	0	1.95543	-0.307633	1.1437	1.21003
Epb4.1l3	YES	0	0	0	0	0	1	0	0	-0.138533	-0.300267	0.1614	1.77983
Epb4.1l4a	YES	0	0	0	0	1	0	0	0	0.611333	-1.66163	-1.3696	-0.863133
Epc2	YES	1	1	0	0	1	0	1	1	0.759833	-2.20883	-1.3646	-0.122333
Epha7		0	0	0	0	0	1	0	0	0.5179	-0.821667	-0.907867	-0.0928667
Ephb6		1	0	1	0	0	0	0	1	0.313	-0.7672	-0.465	0.345467
Ephx2	YES	0	1	0	0	0	0	0	0	0.8296	0.7771	1.10373	1.0243
Epm2a	YES	0	0	0	1	1	1	0	0	-1.15077	0.559533	-0.0383667	0.649367
Eps8		1	0	0	0	0	0	0	0	-0.00233333	0.3427	-0.4253	-0.3825
Erbb2ip	YES	0	0	1	0	0	0	0	0	0.400067	-3.0024	0.300167	-0.763867
Ergic3		0	0	1	0	0	0	0	0	-0.438867	-2.611	0.4277	0.37
Ero1lb	YES	0	0	1	0	0	0	0	0	-0.139867	0.210433	-0.207633	0.172867
Erp29		1	1	0	0	0	0	0	0	-0.6919	-0.722633	-0.0869	-0.617167
Errfi1		1	0	0	0	0	0	0	0	-0.5752	-1.6234	-0.1297	0.3923
Es22	YES	0	0	0	0	1	0	1	0	-0.0641	1.53343	0.533333	0.1135
Esd		0	0	1	0	0	1	0	0	0.248767	-0.0591333	-0.1685	-0.022
Esr1	YES	0	0	1	0	0	0	1	1	0.0554	0.1501	0.0566333	-0.0185333
Esr2	YES	0	0	0	0	1	0	0	0	-0.3095	1.7199	0.607867	0.0467333
Esrrg		0	0	0	0	0	0	0	1	-0.4061	0.667767	-0.2729	0.2864
Etd		0	0	0	0	0	0	1	0	-0.520867	1.62663	0.893033	0.217367
Etv5	YES	0	0	0	0	1	0	0	0	-0.772033	-3.50857	-2.54757	-2.87193
Evl	YES	0	0	0	1	0	0	0	0	0.218467	-1.1579	0.3724	1.2324
Exosc5	YES	0	1	0	0	0	0	0	0	-0.00266667	-0.434933	-0.2651	-0.256767
Exosc9		1	1	0	1	0	1	0	0	0.763333	-1.73887	-0.8457	-0.8888
Ext1		0	0	0	0	0	0	0	1	-0.165033	-3.14067	-1.1265	-0.777467
F730014I05Rik		0	1	0	0	0	0	0	0	0.1348	-1.5243	-0.443033	0.416467
F8		0	0	0	0	0	0	0	1	1.22817	-0.118367	-0.263033	-0.0232667
F830043G12Rik		0	0	0	0	0	1	0	0	-0.0458667	0.732733	0.492067	-0.0477
F830104D24Rik		0	0	0	0	0	0	0	1	0.495833	0.629133	0.210567	-0.126433
F8a		0	0	0	0	0	0	0	1	-0.0548333	0.352533	0.181833	-0.4375
F9		0	0	0	0	0	1	0	0	-0.230733	1.58633	0.381067	-0.0408
F930011C10Rik		1	0	0	0	0	0	0	0	0.2191	0.7752	0.223933	0.0634333
Fabp1		0	0	0	0	0	1	0	0	-0.211333	0.3586	0.113367	0.0182333
Fabp2		0	0	0	0	0	1	0	0	0.1441	0.381033	0.382533	-0.0586
Fabp4		0	0	1	0	0	0	0	0	-0.211467	0.804667	0.1181	-0.244567
Fabp7	YES	0	0	1	0	0	0	0	0	0.480733	-3.58767	-1.48657	-2.98193
Fancl	YES	0	0	1	0	0	0	0	0	0.982033	-2.9498	-2.03967	-1.64247
Fars2	YES	0	1	0	0	0	0	0	0	-0.354033	-1.0384	-0.0298	0.6086
Fasl		0	0	0	0	0	0	1	0	0.194733	0.583033	0.301333	0.0146
Fbln2	YES	0	0	0	0	1	0	0	0	-2.33063	-4.4234	-4.92527	-3.92677
Fbn2	YES	0	1	0	0	0	0	0	0	0.667867	-1.68727	-1.88217	-0.840167
Fbxl15		1	0	0	0	0	0	0	0	0.237833	-0.7159	-0.705267	-0.4902
Fbxl4	YES	0	0	0	1	0	1	0	0	-0.6043	-1.80177	-1.08623	-0.218233
Fbxl5	YES	0	0	1	1	0	0	0	1	0.497267	0.473333	-0.319567	-0.3676
Fbxl7	YES	0	0	0	0	0	0	0	1	0.311867	-0.2089	0.0436667	-0.430967
Fbxo33	YES	0	0	0	0	0	0	0	1	0.309733	-1.26157	-0.8595	-0.927267
Fbxo34	YES	1	0	0	0	0	0	1	1	-0.4439	-0.0047	-0.1306	0.2012
Fbxo4	YES	0	0	0	0	1	1	1	0	-1.012	-1.17873	0.419633	-0.225367
Fbxo5	YES	1	1	0	0	0	0	0	0	0.9392	-2.7215	-2.17217	-0.822767
Fbxo7	YES	0	0	0	0	1	0	0	0	-0.154733	-1.49893	0.204267	0.634
Fbxo8		0	0	1	0	0	0	1	0	0.3337	0.4476	-0.263333	-0.177667
Fbxw7		0	0	0	1	0	0	0	0	0.9313	-2.72523	-1.35773	0.7013
Fbxw8		0	0	0	0	1	0	0	0	0.410167	-1.287	0.135267	-0.515067
Fcamr		0	0	0	0	0	1	0	0	-0.612633	2.26827	0.849833	0.278467
Fcho2		1	0	0	1	0	0	0	0	-0.140933	-1.99657	-0.754633	-1.39007
Fcrl5		0	1	0	0	0	0	0	0	-0.0465	0.8751	0.321867	0.0600333
Fdft1	YES	0	1	0	0	0	0	0	0	-0.0488	-0.5056	0.5387	0.1337
Fem1b	YES	0	0	0	0	0	0	0	1	0.510967	-1.45837	-0.101133	0.0107667
Fen1		1	0	0	0	0	0	0	0	2.04423	-2.7251	-2.12313	-1.21037
Fert2		0	0	0	0	1	0	0	0	0.281333	-2.95627	-1.0897	0.0644333
Fgb	YES	0	0	0	1	0	1	0	1	-0.151733	1.61797	0.660533	0.0501
Fgd4		0	0	0	0	0	1	0	0	0.7058	-1.08723	-0.348567	0.7286
Fgd6		1	0	0	0	0	0	0	0	0.697267	-1.0989	-0.8971	0.363933
Fgf14	YES	0	1	0	0	0	1	0	0	0.1729	-0.2906	-0.610767	0.142367
Fhad1		0	0	0	1	1	0	0	0	-0.7499	1.71883	0.789433	-0.2178
FHOS2	YES	1	0	0	0	0	0	0	0	-0.267567	-0.677433	-0.0154667	0.3557
Figf		0	0	0	1	0	0	0	0	0.0812	0.135467	-0.0547	-0.0472667
Fjx1	YES	0	0	0	0	0	0	0	1	0.454033	-1.9634	-0.6912	-0.0722667
Fkbp3		0	1	0	0	0	0	0	0	0.250033	-3.28677	-2.05383	-1.76823
Flj39647		0	0	0	1	0	0	0	0	-0.124667	1.68613	0.9436	0.159933
Fmn1	YES	0	0	1	0	0	0	0	0	-0.392667	2.684	2.0118	0.649533
Fmr1nb		0	0	0	0	1	0	0	0	-0.0296	2.0077	0.8456	-0.0549
Fnbp1l		0	1	0	0	0	1	0	0	1.08533	-2.68203	-0.835233	1.3513
Fnbp4		0	1	0	0	0	1	0	0	0.613133	-2.17833	-1.24933	-0.3867
Fndc3b	YES	0	0	0	0	1	0	0	1	-0.839467	-2.4807	-1.63037	-1.29357
Fndc6	YES	0	0	0	0	0	0	0	1	0.261533	0.9916	0.125267	-0.0428333
Fntb		1	0	0	0	0	0	0	0	-0.0123333	-1.48337	0.0531	0.1557
Fosb	YES	0	1	0	0	0	0	0	0	-0.595933	2.0842	1.05443	0.549933
Foxa3	YES	1	0	0	0	0	0	0	0	-0.538933	1.1988	0.4479	-0.0429
Foxc2		0	1	0	0	0	0	0	0	-0.1423	0.9771	0.113233	-0.247633
Foxd1	YES	0	0	1	1	0	0	0	0	-0.0455	1.2998	-0.0758333	-0.244967
Foxe1	YES	0	0	1	0	0	1	0	0	0.1243	0.221233	-0.154833	-0.1644
Foxj3	YES	1	0	0	0	0	0	0	0	0.0857	0.802133	0.382933	0.332767
Foxn2		0	0	0	0	1	0	0	0	0.3291	0.3344	-0.950867	-0.618833
Foxo1	YES	1	0	0	0	0	0	1	0	0.255767	-0.363367	0.0902333	1.33107
Fpr-rs3		0	0	0	1	1	0	1	0	0.2238	1.2431	0.7799	0.062
Fpr-rs4		0	0	0	0	0	0	0	1	0.2158	1.44483	0.771867	0.2157
Fpr-rs6		1	0	0	0	0	1	0	1	0.469033	1.25933	0.590233	0.190167
Freq		0	0	0	0	1	0	0	1	0.5447	-0.806867	-0.2134	0.760967
Frmd3	YES	0	0	0	1	0	0	0	0	0.1715	0.4045	0.0453333	-0.0421
Frzb		0	0	0	1	0	0	0	0	-0.0112	-0.155	-0.1839	-0.0884667
Fsd1nl	YES	0	1	0	0	0	0	0	0	0.897433	-0.5575	-0.939933	-0.301267
Fshb		0	0	1	0	0	0	0	1	0.0964667	0.3423	0.0469	-0.004
Ftmt		0	0	0	1	0	0	0	0	0.0494	0.1781	0.0367667	-0.0556333
Fts	YES	1	0	0	0	0	0	0	0	0.0907333	-1.9792	0.340833	0.6875
Furin		0	0	0	0	1	1	0	0	0.1298	-1.52477	0.164567	0.177533
Fut8	YES	0	0	0	0	0	0	0	1	-0.8676	-2.85137	-1.3115	-0.665433
Fut9		1	0	0	0	0	0	0	1	0.735467	-1.61147	-1.33693	-0.358933
Fxr1h	YES	0	0	0	0	1	0	0	0	-0.974033	-2.93557	-1.3143	-0.6415
Fxr2h	YES	0	1	0	0	0	0	0	0	-0.485833	-2.33873	0.202333	0.603967
Fxyd1		0	0	0	0	1	0	0	0	1.46653	2.54503	3.99057	2.82467
Fxyd4		0	0	0	1	0	0	0	0	-0.280867	0.336867	0.113833	0.0064
Fyn	YES	0	0	1	0	0	0	0	0	0.325367	-0.353567	-0.428867	-0.2393
Fzd3		0	0	0	0	0	0	0	1	1.1445	-1.8984	-0.7504	0.596767
Fzd6	YES	0	0	0	0	1	0	0	0	0.318767	-0.454867	-0.0236667	-0.0657333
G630024C07Rik		0	0	0	0	1	0	0	0	0.0763667	-0.7403	-0.697333	-0.544467
G630055P03Rik		0	0	0	0	0	0	0	1	0.3729	-2.51753	-1.07923	-0.818333
G6pc2		0	0	0	0	0	0	0	1	-0.000466667	0.2798	0.2338	0.006
Gab3	YES	0	0	0	0	0	0	0	1	-0.2353	-1.522	-1.23413	-0.0842333
Gabarapl1		0	0	0	0	0	0	0	1	-0.5437	-0.714167	0.8546	1.94223
Gabpa		0	0	0	0	1	0	0	0	0.3356	-2.54957	-1.37933	-0.8821
Gabrg1	YES	0	1	0	0	0	0	0	0	0.935367	-0.1566	-0.512367	-0.4869
Gabrr1	YES	1	0	0	0	0	0	0	0	0.0484667	2.60393	0.758933	0.122767
Galk2	YES	0	1	0	0	0	0	0	0	0.103133	0.8701	0.0680333	0.0868667
Galnt1		1	0	0	0	1	0	0	0	0.0596	-3.83303	-1.39753	-0.572033
Galnt12		0	0	0	0	0	1	0	0	-0.0144	1.34093	1.0253	0.127067
Gars	YES	0	0	1	0	0	0	0	0	-0.669167	-3.31967	-0.756967	0.579767
Gatad1		0	0	0	0	0	0	0	1	-0.131067	-0.0469667	-0.527567	-0.480567
Gatad2b	YES	0	1	0	0	0	0	0	0	-0.307133	-1.959	-1.3406	0.7548
Gbe1	YES	0	0	0	0	1	0	0	0	-3.3114	-1.29193	-0.026	-0.0435
Gbl		0	1	0	0	0	1	0	0	0.529467	-2.0151	-0.4985	0.0866333
Gbp4		0	1	0	0	0	0	0	0	-0.0538667	-1.3529	-0.9303	-1.7307
Gca		0	0	0	0	0	0	0	1	0.6372	-0.811633	-0.5998	-0.160267
Gch1		0	0	0	0	0	1	0	0	-0.464833	0.209367	0.0347	0.0591333
Gck		0	1	0	0	0	0	0	1	-0.258767	0.536567	-0.107067	-0.0120333
Gdap1	YES	0	0	0	0	0	0	0	1	0.977067	-0.0455	-0.192133	0.7587
Gdf10		0	0	0	0	1	0	0	0	-0.0089	0.3053	0.1837	1.62467
Gdf8		0	0	0	0	1	0	0	1	0.288467	0.489833	0.1056	0.1288
Gdpd1		1	0	0	0	0	0	0	0	-0.281467	-1.71463	0.139767	0.4965
Gemin6		0	0	1	0	0	0	0	0	0.365133	-1.04067	-0.999667	-1.29987
Gfm1	YES	1	0	0	0	0	0	0	0	0.0622333	-4.2191	-1.2809	-0.7892
Gfm2	YES	1	0	0	0	0	0	0	1	-0.3749	-2.05133	-1.14593	-0.2843
Gfod1		0	0	0	1	0	0	0	0	0.3127	0.0892667	-0.100267	1.2655
Ggnbp2		0	0	0	0	0	0	1	0	-0.511533	-3.47113	-0.8	-0.3546
Ggtl3	YES	0	1	0	0	0	0	0	0	-0.989833	-1.4203	-0.8786	0.1667
Ghitm	YES	0	0	0	1	0	0	0	0	-1.057	0.324333	0.513633	0.337133
Gipc1	YES	1	1	0	0	0	0	0	0	0.594133	-1.73323	0.4288	0.0997333
Gipc3	YES	0	0	0	0	1	0	0	0	-0.333833	0.545767	-0.0473333	-0.0645
Gja3		0	0	0	0	1	0	0	0	0.0702333	0.0713	-0.0294	0.0140333
Gja6		0	0	0	0	1	0	0	0	-0.2024	0.0691	-0.0996333	-0.158333
Gja9	YES	0	0	0	0	0	1	0	0	-0.121033	1.7151	1.2564	0.914333
Gjc1		0	0	1	0	0	0	1	0	-0.183533	0.267967	0.00976667	0.0650333
Glcci1	YES	0	0	0	0	0	0	0	1	1.0674	-2.08893	-1.28143	-0.2027
Glce		0	0	0	0	0	1	0	0	0.438067	-2.34417	-1.82143	-0.776933
Gldn	YES	1	0	0	0	0	0	0	0	-0.0262333	0.5289	0.221467	-0.0155333
Glra2	YES	1	1	0	0	0	1	0	1	-0.1196	-0.9673	-1.01993	0.990533
Glra3	YES	0	0	0	0	0	0	0	1	0.337533	0.274333	0.189733	0.134833
Glt25d2	YES	1	0	0	0	0	0	0	0	-1.9037	-1.02763	-0.367967	0.307733
Glt28d1	YES	1	0	0	0	0	0	0	0	0.2277	-0.9138	-1.07447	-0.8556
Glt28d2	YES	0	0	0	0	0	1	0	0	-0.0819667	1.11773	0.6684	-0.100967
Glud1		0	0	0	1	1	0	0	0	0.0211667	-2.4338	0.869867	0.6994
Glycam1		0	0	0	0	1	0	0	0	0.299567	1.90223	3.8742	-0.240833
Gm106	YES	0	0	1	0	0	0	1	1	0.2671	0.140767	-0.188133	-0.104567
Gm1141		0	0	0	0	0	1	0	1	0.2652	-0.0461	-0.456833	-0.159967
Gm1313		0	0	0	0	1	1	1	0	0.1389	1.9978	0.8287	0.0906333
Gm1322		0	0	0	0	1	1	0	1	0.316433	0.374133	0.215167	0.0334333
Gm1553		0	0	0	0	0	0	0	1	0.3802	0.720733	-0.0153333	0.0088
Gm156	YES	0	1	0	0	0	0	0	0	0.1112	0.120433	-0.111833	0.0504333
Gm1631	YES	0	0	0	0	0	0	0	1	-0.316	1.68963	0.494233	-0.00586667
Gm1698		0	0	0	0	1	0	0	0	0.280233	0.8109	0.375867	0.0354667
Gm1805	YES	0	0	0	0	0	1	0	1	0.885133	-1.42153	-1.43433	-0.570467
Gm216	YES	0	0	0	0	1	0	0	0	0.4365	-0.0783	0.243267	0.112567
Gm382		0	0	0	0	0	0	0	1	0.321567	1.84863	0.6721	-0.0959333
Gm484		1	0	0	0	0	0	0	0	-0.561967	1.203	0.113867	-0.0617333
Gm597		0	0	0	0	0	0	0	1	-0.0223	0.9143	0.536033	0.179033
Gm603		1	0	0	0	0	0	0	0	0.530933	-0.1135	-0.584367	-0.322967
Gm623		0	1	0	0	0	0	0	0	0.223833	0.6352	0.1523	0.0306333
Gm648		0	1	0	0	0	0	0	0	-0.0363333	0.133667	-0.0363667	-0.214867
Gm691	YES	1	0	0	0	0	0	0	0	-0.1579	-0.2143	-0.370133	1.3043
Gm694	YES	0	0	1	0	1	0	0	0	-0.412267	0.0379333	0.0722	-0.0273333
Gm71	YES	0	0	0	1	0	1	0	0	0.236933	0.00816667	-0.250833	-0.0977667
Gm732		0	0	0	0	1	0	0	0	-0.0166	1.47833	0.5638	-0.00263333
Gm773		0	0	0	0	0	1	0	0	0.251533	0.419733	0.0734333	-0.122333
Gm9		0	0	0	0	0	1	0	0	-0.342433	0.715467	0.2238	0.0586333
Gm93		0	0	0	0	0	1	0	0	-0.0346	0.312867	0.1597	0.0119333
Gm944	YES	1	0	0	0	0	0	0	0	0.5576	-0.820533	-0.8173	-0.0085
Gm962		1	0	0	0	0	0	0	0	0.414967	-0.205967	-0.0322667	-0.244967
Gm97		0	1	0	0	0	0	0	0	0.0305	0.593033	0.150633	0.0869
Gm973	YES	0	0	0	0	0	0	0	1	1.34693	1.03593	1.2452	1.1934
Gmds		0	0	0	1	0	1	0	0	0.274233	-0.845567	-0.334767	-0.1292
Gmps		0	0	0	0	0	1	0	0	0.143033	-0.1869	-0.3365	0.266667
Gna11		0	0	0	0	0	1	0	0	-0.2036	-2.2449	-0.5324	-0.367333
Gna12	YES	1	0	0	0	0	1	0	0	0.244633	-3.2308	-0.0591	-0.0932
Gnai1	YES	0	0	1	0	0	0	0	0	0.445833	-1.5937	-0.213967	0.910933
Gnai3	YES	1	0	0	1	0	0	0	0	-0.648567	-4.46507	-0.956133	-0.436733
Gnao1		0	0	0	0	0	0	0	1	0.803967	0.372867	0.532733	3.02027
Gnaq	YES	0	0	0	0	0	0	1	0	0.340833	-1.5223	-0.644133	0.382233
Gnaz		0	0	1	0	1	0	0	0	0.0200333	-0.61	-0.365367	1.29227
Gnb2l1	YES	1	0	0	0	0	0	0	0	-0.0183667	-0.780133	-0.7539	-0.7509
Gnb5		0	1	0	0	0	0	0	0	-0.224933	-0.780933	0.351633	0.837067
Gng10		0	0	0	0	0	0	0	1	-0.5253	-0.7811	0.0554667	-0.4346
Gng4		0	0	1	0	1	0	0	0	0.997367	1.18847	0.530733	2.9082
Gng5	YES	0	0	0	0	0	1	0	0	-0.531867	0.195933	0.0257333	-1.8277
Gnl3	YES	0	0	1	0	0	0	0	1	-0.171767	-1.9959	-1.86987	-1.6902
Golph3l		0	0	0	1	0	1	1	0	0.0557	-1.20073	-0.179267	-0.347667
Golph4	YES	1	0	0	0	0	0	0	0	-0.120333	-3.05993	-1.37373	-1.18733
Golt1b	YES	1	1	1	0	0	0	1	0	-0.218567	-1.90323	-0.739033	-0.545067
Gosr2	YES	0	0	0	0	0	0	0	1	-0.0571	-1.87163	0.571633	0.4298
Gp49a		0	0	0	0	0	1	1	0	-0.0177333	0.524033	0.260567	-0.0747667
Gpaa1		0	0	0	0	0	1	0	0	0.547467	-2.11597	-1.00203	-0.2647
Gpc3	YES	0	1	0	0	0	0	0	0	-1.6068	-0.819067	-1.03157	1.0202
Gpc5	YES	0	0	0	0	0	1	0	0	1.3692	0.602167	0.0977333	1.8378
Gphn	YES	0	1	0	0	0	0	0	1	0.210033	-3.15967	-0.973433	-0.0229
Gpi1	YES	0	0	0	0	0	0	0	1	-2.65327	-2.4501	-0.518533	-0.240567
Gpm6a		0	0	0	1	0	0	0	0	0.304933	-1.48113	0.365433	0.5788
Gpm6b		1	0	0	0	0	0	0	0	0.0435333	-2.9149	0.135567	0.586267
Gpr1		0	0	0	1	0	0	0	0	-0.0478667	0.346067	0.0809667	-0.0437333
Gpr111	YES	1	0	0	0	0	0	0	0	0.148533	0.4459	0.195133	0.118767
Gpr119		0	0	0	0	0	1	0	0	-0.566267	2.87883	0.9358	-0.0120333
Gpr128		0	0	0	0	0	1	0	1	-0.0012	0.8691	0.4993	0.0636667
Gpr141		1	0	0	0	0	0	0	0	0.233767	0.1863	-0.0429333	-0.162067
Gpr149	YES	0	1	0	0	0	0	0	0	1.8015	-0.0631	1.24553	1.465
Gpr157		0	1	0	0	0	0	0	0	-0.711233	1.42037	0.3454	0.1919
Gpr158	YES	0	1	0	0	0	0	0	0	-0.0899	-0.296533	-1.038	-0.574867
Gpr171	YES	0	0	0	0	0	0	0	1	0.708833	0.994533	-0.491367	-0.552867
Gpr174		0	1	0	0	0	0	0	1	0.333567	0.661967	0.2274	-0.122567
Gpr21	YES	1	0	0	0	1	0	0	0	0.444733	-0.594133	-0.8902	0.330767
Gpr34		0	0	0	0	1	0	0	0	0.5105	-0.181767	-0.625	-0.228567
Gpr37		0	0	0	0	0	0	0	1	0.440733	0.165667	0.134567	0.219933
Gpr85		0	0	0	0	1	0	0	1	0.552567	-0.674867	-0.242333	1.87557
Gpr87	YES	0	0	0	0	0	1	0	1	0.0657	0.3173	-0.1119	-0.211
Gprasp1	YES	0	1	0	0	0	1	0	0	0.6183	-1.15247	0.221233	1.68893
Gprin1	YES	0	0	0	0	1	0	0	1	1.00637	0.584667	0.371833	1.71413
Gps1		0	0	0	0	1	0	0	0	0.454767	-2.41523	-0.233367	0.004
Gpsm1	YES	0	0	0	0	1	0	0	0	0.4381	-2.03293	-0.318733	0.8606
Gpsm2	YES	1	0	1	0	0	0	0	0	0.349133	-1.60097	-1.47847	-0.836467
Grcc10		1	0	0	0	0	0	0	0	-0.712867	-0.7256	0.0598333	-0.9025
Grem2		0	0	0	1	0	1	0	0	-0.1716	0.8383	0.143633	0.741433
Grik2	YES	0	0	0	0	0	1	0	0	1.38027	-1.54423	-0.582433	1.18553
Grin2d	YES	0	0	1	0	0	1	0	1	-0.5525	0.982567	-0.171433	0.321367
Grinl1a		0	1	0	0	0	0	0	0	-0.378267	-3.6742	-0.7141	-0.5376
Grm5	YES	0	0	0	0	0	0	0	1	0.494967	-1.50223	-1.64797	-1.20223
Grsf1		0	0	0	0	0	0	0	1	-0.793	-3.15833	-0.7218	-0.367233
Gsc		0	0	0	1	0	0	0	0	0.1402	0.0836333	-0.0264	-0.0411667
Gse1	YES	1	0	0	0	0	0	0	0	1.55997	-0.9322	-0.3059	0.772333
Gsg2	YES	0	0	0	0	1	0	0	0	0.476333	-1.13763	-1.29193	-0.8715
Gsk3b		1	0	0	0	0	0	0	0	0.510267	-1.22193	-0.0648333	0.315033
Gsto1		0	0	0	0	0	0	0	1	-0.768533	-1.2552	0.1664	-0.0482667
Gsto2		0	0	0	0	1	0	0	0	-0.298167	0.2162	0.7701	1.10743
Gtf2a1lf	YES	0	0	0	0	0	0	0	1	-0.0608333	0.564767	0.3614	0.00273333
Gtf2a2		1	0	0	0	0	0	0	0	0.152967	-0.248933	-0.369367	-1.21033
Gtf2f1		1	0	0	0	0	0	0	0	0.1826	-2.0482	-0.269033	0.0019
Gtf2h5		0	0	0	0	0	0	0	1	0.5645	-1.51697	-0.297833	0.837967
Gtf3c1	YES	0	1	0	0	0	0	0	0	0.195033	-1.52237	-0.190933	-0.492467
Gtl3	YES	1	0	0	1	0	1	0	0	-0.148667	-3.04053	-1.2083	-0.997267
Gtpbp5	YES	0	0	0	1	0	0	0	0	0.1458	-1.891	-0.867433	-0.2015
Gulp1		0	0	0	0	1	0	0	0	-0.136	-1.7229	-1.3117	-1.45633
Gykl1		0	1	0	1	0	0	0	0	-0.226767	1.35133	0.4369	-0.0929667
Gypa		0	0	0	0	1	0	0	0	0.119833	0.505233	0.0844333	-0.127733
Gzmg		0	0	0	0	0	0	0	1	-0.593433	2.2535	1.31943	0.142433
Gzmn		0	0	0	0	1	1	0	0	-0.666833	1.4917	0.7649	0.0582667
H2-T23	YES	0	0	0	0	0	0	0	1	-0.779933	-0.3984	-0.399233	-0.334233
H2-T24	YES	0	0	0	0	0	0	0	1	-1.17887	1.14533	0.181967	0.336
H2afx	YES	1	0	0	0	0	0	0	0	0.498733	-3.4083	-1.28477	-1.61993
H3f3b		0	0	0	0	0	0	0	1	-0.187367	-2.3836	-0.2005	-0.145367
Hace1	YES	0	0	0	0	1	0	0	0	0.3503	-1.69283	-0.8804	-0.189833
Hat1		1	0	0	0	0	0	0	0	0.679967	-4.40073	-2.09353	-1.79387
Hbb-b2	YES	0	0	0	0	0	0	0	1	-0.147133	1.2746	0.652367	0.206467
Hbq1		0	0	0	1	0	0	0	0	0.0244667	0.239433	0.138933	0.172
Hbs1l	YES	0	0	0	0	0	1	0	0	-0.2791	-2.97707	-0.467733	0.286767
Hdgf		0	0	0	0	1	0	0	0	-0.583567	-1.52807	0.346033	-0.7671
Hectd2		0	0	1	0	0	0	0	0	-0.8234	-1.50873	-2.13507	-1.35223
Hemk1	YES	1	1	0	0	0	0	0	0	-0.148433	-1.42413	-0.787167	-0.247
Heph		0	0	1	0	0	1	0	0	0.825867	-0.7766	-1.0047	-0.2311
Herc3	YES	0	0	0	0	0	1	0	0	0.856633	-0.8943	-0.125333	0.203533
Herc4		0	1	1	0	0	0	0	0	0.160767	-2.31377	-0.967433	-0.8236
Hes5	YES	1	0	0	0	0	0	0	0	0.290633	-0.258533	-0.3106	-0.2487
Hes7	YES	0	0	0	1	0	0	0	0	0.0524667	0.00153333	-0.0119	0.000266667
Hexa	YES	1	0	0	0	0	0	0	0	-1.20943	-0.777667	0.736267	0.377033
Hexim1		0	1	0	0	0	0	0	0	0.825333	-1.5835	-0.695533	0.238333
Hfe		0	1	0	0	0	0	0	0	0.189967	-0.553467	0.752233	-0.316133
Hfe2	YES	0	0	0	1	0	0	0	0	-0.2432	1.16593	0.209767	0.0143
Hiat1		1	0	0	0	0	0	0	0	-0.307833	-2.7403	-0.529467	-0.2543
Hibadh		0	0	0	0	0	1	0	0	-0.387233	-1.36667	0.830167	0.3331
Hic2	YES	0	1	0	0	0	1	0	0	0.1666	-0.744367	-0.763467	-0.1763
Hif1a	YES	0	0	0	0	0	0	0	1	-0.0311	-2.85697	-0.8556	-1.1593
Hint1		0	0	0	0	0	0	1	0	0.00376667	-0.5275	-0.298833	-0.850867
Hip2		0	0	0	0	0	0	1	0	-0.0129333	-0.194367	-0.6009	-0.0440667
Hipk3		0	0	0	0	0	0	0	1	0.264767	-0.148	-0.5265	0.0233
Hisppd1		0	0	1	0	0	0	0	0	0.954567	-2.17267	-1.7434	-0.555433
Hisppd2a	YES	1	0	0	0	0	0	0	0	0.453233	-0.6762	-0.5255	0.0267333
Hist1h1b	YES	0	0	0	0	0	0	0	1	0.7119	-0.3966	-1.80233	-0.563833
Hist1h1c		0	1	0	1	0	0	0	0	-0.293767	0.173433	1.58207	0.7555
Hist1h2ab		1	0	0	0	0	0	0	0	0.6462	-0.553833	-1.2403	-1.2642
Hist1h2ac		1	0	0	0	0	0	0	0	0.273467	0.848767	-0.5038	-1.2243
Hist1h2af		1	0	0	0	0	0	0	0	0.399533	0.772367	-0.345867	-1.1688
Hist1h2bc		1	0	0	0	0	0	0	0	-0.178133	0.4546	1.0889	0.153433
Hist1h2be		1	0	1	0	0	1	0	0	0.425867	0.187767	0.0489	0.0783
Hist1h2bp	YES	0	0	0	0	0	0	1	1	0.0373333	2.04343	0.185633	-0.2538
Hist1h3i	YES	0	0	0	0	1	1	0	0	0.7335	1.15587	-1.1285	-0.705467
Hist1h4b		0	0	0	0	0	1	0	0	0.599533	0.946033	-0.945267	-0.734467
Hist1h4c		0	0	1	0	0	1	0	0	0.6706	1.7093	-0.559067	-0.521133
Hist1h4d		1	0	0	0	0	1	0	0	0.463867	1.35023	-0.785233	-0.315833
Hist1h4f		0	0	0	0	0	1	0	0	0.528967	1.1981	-0.707567	-0.544533
Hist1h4k	YES	0	0	1	0	1	0	0	1	0.6291	1.3046	-0.8787	-0.555467
Hist2h3c1		0	0	0	0	0	0	0	1	0.584767	0.643833	-0.6575	-0.6815
Hist2h3c1		1	0	0	0	0	0	0	0	0.6906	1.5977	-0.8899	-0.554133
Hlrc1		0	0	0	0	0	0	0	1	0.0725333	-0.6402	-0.6404	-0.414433
Hlx1		0	0	1	0	0	0	0	0	-0.2548	-0.832867	-1.4963	-1.8572
Hmgn1		0	1	0	0	0	0	0	0	0.733167	-1.16513	-0.629767	-1.1035
Hmgn3	YES	0	0	0	0	0	0	1	1	0.465	-1.46333	-0.2954	-0.967833
Hmx3		0	0	0	0	1	0	0	0	-0.0295667	-0.0432667	-0.0937	0.205733
Hnmt		0	1	0	0	0	0	0	0	0.658533	1.62163	0.396167	0.2455
Hnrpa1		0	0	1	0	0	0	0	0	-0.096	-1.50943	-1.26287	-0.531633
Hnrph1		0	1	0	0	0	0	0	0	0.8645	-2.9314	-1.27823	6.66667e-05
Hnrph2		0	1	0	0	0	0	0	0	0.525633	-2.56297	-0.7499	-0.318267
Homer1	YES	0	1	0	0	0	0	0	0	0.1987	-2.3779	-2.0496	0.0957333
Homer1	YES	0	0	0	0	0	1	0	0	0.0235	-1.9742	-1.64553	-0.392067
Hook1		0	0	0	0	1	1	0	0	0.573867	0.2898	-0.561633	0.4575
Hook2	YES	0	0	0	0	0	0	0	1	0.2937	-1.09567	-0.319333	0.471867
Hoxa13		0	0	0	0	0	1	0	0	-0.0333333	0.1847	-0.0216	-0.00293333
Hoxb8		0	1	0	0	0	0	0	0	-0.430267	1.14623	0.234567	0.0410667
HP1/Cbx5		0	1	0	0	0	0	0	0	-0.0629	1.07203	-0.0412667	0.0401333
Hp1bp3		0	0	0	0	0	1	0	1	1.10647	-2.27947	-0.0434667	0.665133
Hprt1		1	1	0	0	0	0	0	0	-0.284333	-2.48737	-1.93807	-0.8619
Hps3	YES	0	1	0	0	0	1	0	0	0.0237333	-1.57737	-0.6879	-0.155633
Hras1		0	0	0	0	1	0	0	0	-0.3372	-1.7599	-0.00736667	0.0573667
Hrb		0	0	0	0	0	0	0	1	0.517967	-2.22443	-0.689333	0.0460667
Hrh4		0	0	0	0	0	0	0	1	-0.347733	2.987	1.1772	-0.0536
Hrk		0	0	0	1	0	0	0	0	-0.213767	-0.202633	0.622533	2.15183
Hs3st3a1	YES	0	1	0	0	0	0	0	0	0.545767	0.980733	0.371067	0.6385
Hs3st3b1	YES	0	0	0	0	1	0	0	0	-0.101267	0.238333	-0.0376333	-0.248933
Hs6st3	YES	0	0	0	1	0	0	0	0	0.6229	0.387933	-0.3062	1.64647
Hsd3b1		0	0	0	0	1	0	0	0	-0.2543	1.607	0.692933	0.0912
Hsd3b5	YES	0	0	0	0	0	1	0	1	-0.4879	1.6718	0.875267	0.0565333
Hsf1		0	1	0	0	1	0	0	0	-0.150833	-2.68383	-0.8991	-0.114567
Hsfy2	YES	0	1	0	0	0	1	0	0	0.265167	2.39647	1.10957	-0.0322333
Hsn2	YES	0	1	0	0	1	0	0	0	-0.0416	-0.798433	-0.761	0.452867
Hspca		1	1	0	0	0	0	0	0	0.175433	-3.026	-1.08137	-0.648133
Hspe1		1	0	0	0	0	1	0	0	-0.334667	-0.2363	-0.665167	-2.17803
Htr1a	YES	0	0	1	0	0	0	0	1	1.17333	1.07993	0.664533	1.44497
Htr2c		1	0	0	0	0	0	0	0	0.0208667	0.0882667	-0.0279333	0.357233
Htr3a	YES	0	0	0	1	0	0	0	0	1.40977	-0.5724	0.220167	0.0568
Htra1	YES	0	0	0	0	1	0	0	0	0.154933	-1.26257	0.3438	1.64003
Hunk		0	0	0	0	0	0	0	1	-0.889767	-0.839333	-0.300867	-0.2154
Huwe1	YES	1	0	0	1	0	0	0	0	0.816833	-3.19753	-0.366867	0.0464333
Hyou1	YES	0	0	0	0	0	0	0	1	-0.057	-0.0232	-0.461433	0.286133
Iapp	YES	0	0	0	0	1	0	0	1	0.0992333	-0.0022	-0.0371333	-0.0539667
Iars2	YES	0	0	0	0	1	0	0	0	0.327967	-3.2086	-1.11357	-0.8283
Icam5	YES	0	1	0	0	0	0	0	0	0.141433	0.991167	0.571367	0.505533
Icmt	YES	0	0	0	0	0	1	0	0	0.598	-0.00276667	0.217933	0.479767
Icos		0	0	0	0	1	0	0	0	0.1701	0.472167	0.1635	-0.0946
ICRFP703B1614Q5.6		0	0	0	0	0	1	0	0	-0.208233	-1.3331	-0.587267	-0.691067
Ifitm5	YES	1	0	0	0	0	0	0	0	-0.4093	1.5003	0.8168	0.336733
Ifna13		0	0	0	0	1	1	0	0	0.0905333	0.321967	0.140467	0.0643667
Ifna14		0	0	0	1	0	1	0	1	-0.0669333	2.55843	0.645067	0.1001
Ifna2		0	1	0	0	0	0	0	0	0.0678	0.9157	0.5728	0.145
Ifna5		0	0	0	0	1	0	0	0	0.2262	1.4324	0.525433	0.0756667
Ifna6		0	0	0	0	0	0	0	1	0.133233	2.90933	0.652633	0.592867
Ifna6T		0	0	1	0	0	0	1	1	0.0871333	1.16757	0.237833	0.00896667
Ifna9		0	0	1	0	0	0	0	1	0.281133	0.393733	-0.0151333	0.0581
Ifngr2	YES	0	0	0	0	0	0	0	1	-1.12097	-0.296567	-0.161867	0.541
Ift57		0	0	0	0	1	1	0	0	0.440067	-0.323367	-0.2945	-0.0100667
Ift74	YES	0	0	0	0	0	0	0	1	1.41567	-1.73553	-0.914467	-1.56107
Igbp1		0	0	0	0	0	0	0	1	-1.0156	-1.88093	-0.187767	-0.3267
Igbp1b		0	0	0	0	0	0	0	1	0.365567	-0.0367333	0.0310667	0.0485333
Igf1r	YES	0	1	0	0	0	0	0	0	-1.7784	-0.3653	-0.258833	0.1101
Igfbp3		0	0	0	0	0	0	0	1	-0.172767	-4.01773	-2.2111	-2.5195
Igfbpl1	YES	0	0	1	0	1	0	0	1	0.578567	-0.480133	0.163433	0.408333
Igj		0	0	0	0	0	0	0	1	0.222733	-0.141467	0.0491	0.177133
Igsf1	YES	0	0	0	1	0	0	0	0	-0.135	0.726367	0.314867	0.0886
Igsf1	YES	0	1	0	0	0	0	0	0	0.987067	1.2258	1.93433	1.8821
Igsf11	YES	0	0	0	0	0	0	1	0	1.87927	-0.276267	1.9138	1.89553
Igsf4a	YES	0	0	0	1	0	0	0	0	1.20083	-0.0426333	0.2596	0.6843
Igsf4c	YES	0	1	0	0	0	0	0	0	-0.650433	-0.458067	1.12643	1.47557
Ik		0	0	0	0	0	1	0	1	-0.140467	-2.59473	-0.153567	0.0826667
Ikbkg		0	0	0	0	0	0	0	1	0.0445333	-1.8049	-0.0176	0.270233
Il10	YES	0	0	0	0	0	1	0	0	-0.207233	0.627467	0.2525	0.0271
Il12rb2		0	0	0	0	0	1	1	0	0.552967	-0.6146	-1.03573	0.218067
Il17d	YES	0	0	1	0	1	0	0	0	0.109833	-0.361767	-0.228033	-0.141
Il17f		1	0	0	0	0	0	0	0	-0.166533	1.07587	0.3703	0.0209667
Il17r	YES	1	0	0	0	0	0	0	0	0.0397	1.50297	-0.146567	0.1655
Il1f10	YES	1	0	0	0	0	0	0	0	-0.194067	0.452467	0.182733	0.0917667
Il1rl1		0	0	0	0	0	0	0	1	0.0391333	2.40633	1.06427	0.0484667
Il1rn	YES	0	1	0	0	0	0	0	0	-0.321	2.40627	1.2965	0.167067
Il21	YES	1	0	1	0	0	0	0	0	-0.0780333	2.48567	0.850733	0.127767
Il27ra		1	0	0	0	0	0	0	0	-0.643	0.225367	-0.0739	-0.0478333
Il2rg		0	1	0	0	0	0	0	0	-0.593433	1.91123	0.606833	0.0321333
Il6ra	YES	1	0	0	0	0	0	0	0	-0.200933	0.3183	0.0885333	0.0228667
Ilkap		0	1	0	0	0	0	0	0	0.752067	-2.19573	-0.478733	-0.187267
Immp1l		0	0	0	0	0	0	0	1	-0.0686667	0.873233	-0.1377	-0.4781
Immp2l	YES	0	0	0	0	0	0	1	0	0.0306333	0.0489	-0.0822667	-0.260933
Imp3	YES	1	0	0	0	0	0	0	0	-0.482633	-1.06027	-0.786567	-1.05777
Impact		0	0	0	0	0	0	0	1	0.350633	-2.1926	-0.5983	-0.1174
Impg1	YES	0	0	0	0	1	0	0	0	-0.0741333	0.615133	0.319967	0.247933
Ing1	YES	0	1	0	0	0	0	0	0	-0.122633	-2.6424	-1.00663	-0.829767
Ing3	YES	0	0	0	1	0	0	0	0	0.1361	-0.723633	-0.898533	-0.211833
Inpp5a	YES	0	0	0	0	0	1	0	0	-0.196967	-1.39683	0.433033	0.988433
Insig2		0	0	0	0	1	0	1	1	-0.186667	1.14427	0.250367	0.146667
Insig2		0	1	0	0	1	0	0	0	-1.10433	-1.2309	-0.195633	-0.0554667
Insm2	YES	0	0	0	0	0	1	0	1	-0.0585667	-0.0684333	-0.150167	-0.0780333
Iqcc		0	1	0	0	0	0	0	0	-0.0484667	0.6278	-0.0918667	-0.1157
Iqsec3	YES	1	0	0	0	0	0	0	0	0.636233	-0.148033	0.446967	1.4405
Irak1bp1	YES	0	0	0	0	0	1	0	0	-0.015	-0.377967	-0.4255	-0.1
Irf5		0	0	0	0	0	1	0	0	-0.178833	0.358167	-0.057	0.247533
Irx4	YES	1	0	0	0	0	0	0	1	-0.494067	0.440467	0.104933	-0.0464667
Isl1		0	0	0	0	0	1	0	0	-0.3359	0.668767	0.132133	0.1216
Isoc1	YES	0	0	1	0	0	0	0	0	0.324233	-0.663533	-1.68257	-0.683
Itga9	YES	0	0	0	0	1	0	0	1	-1.3393	0.430067	-0.0169667	-0.2052
Itgb3bp		0	0	0	0	0	0	0	1	0.456167	-0.324733	-0.4438	-0.317867
Itm2b		0	0	1	0	0	0	0	0	-0.302667	-0.466933	1.00243	0.6701
Itsn2		0	0	1	0	0	0	0	0	0.357967	-1.49153	-0.9815	0.444433
Jag1		1	0	1	1	0	1	0	0	-0.336533	-1.02327	-1.42683	-1.289
Jag2		0	0	0	0	0	1	0	0	-0.650033	-0.308567	-0.502133	0.6882
Jak3	YES	0	1	0	0	0	0	0	0	-0.844733	-1.09403	0.555233	-0.190167
Jam2		0	0	0	0	0	0	0	1	0.340533	-3.4673	-1.381	-1.58553
Jarid1c (Smcx)		0	0	0	0	0	1	0	0	-0.300133	-1.0773	-0.820267	-0.434233
Jarid1d	YES	0	0	0	0	1	1	0	0	0.5064	-1.89953	-0.977333	-0.292033
Jmjd1a	YES	1	0	0	0	0	0	0	0	-0.594467	-2.3134	-0.426033	-0.0876333
Jmjd2c	YES	0	1	0	0	0	0	0	0	-0.4894	-2.44023	-0.351633	0.601167
Josd1		0	0	0	0	1	1	0	1	-0.5388	-2.46117	-0.517067	0.246133
Kb14		0	0	0	0	0	0	0	1	0.00826667	0.9189	0.271367	0.0108667
Kbtbd2	YES	0	0	0	0	0	0	1	0	-0.0537	-1.83043	-0.4147	-0.552033
Kbtbd3	YES	0	0	0	0	0	0	0	1	1.52973	-0.464733	-0.7793	0.0378667
Kcnab1		0	0	0	0	1	0	0	0	1.12497	-0.1613	-0.261933	1.2319
Kcnb1		0	0	0	0	1	1	0	0	0.386067	1.99913	0.487267	1.21317
Kcnd3	YES	0	0	0	0	0	1	0	0	-0.0460333	-3.62383	-1.79183	-0.9963
Kcng3	YES	0	0	1	0	0	0	0	0	-0.170633	0.8822	0.419667	0.118733
Kcnh2	YES	1	0	0	0	0	0	0	0	0.402567	-0.972667	-0.686667	0.5742
Kcnh3	YES	1	0	0	0	0	0	0	0	0.274467	0.7834	0.0978	0.211367
Kcnh7	YES	0	0	1	0	0	0	0	0	0.345033	-0.2402	-0.578267	0.214333
Kcnip1	YES	0	0	1	0	0	0	0	0	-0.0612333	0.152167	-0.125667	1.43057
Kcnj16		0	0	0	0	0	1	0	0	0.787767	1.0326	-0.327033	-0.932667
Kcnj6	YES	0	0	0	0	1	0	0	0	-0.430033	2.1623	1.0147	0.111133
Kcnk15	YES	0	0	0	0	0	1	0	0	-0.1808	0.296033	0.1729	0.0289667
Kcnk9	YES	0	1	0	0	0	0	0	0	0.642133	2.0663	0.167033	1.32823
Kcnq3		1	0	0	0	0	0	0	0	-0.146267	-0.0446	-0.417433	0.8595
Kcnu1		0	0	0	1	0	0	0	0	-0.0442	0.500767	0.394033	0.495933
Kctd12		1	0	0	0	0	0	0	0	0.407167	-2.28363	-1.2581	0.424033
Kctd12b		0	0	0	0	0	0	0	1	0.00466667	-0.8546	-0.919533	-0.617933
Kctd13	YES	1	1	0	0	0	0	0	0	0.0279667	-0.659233	0.612633	1.85273
Kctd8		0	0	1	0	0	0	0	0	0.149033	-0.239233	-0.242233	0.2103
Kdelc2		0	0	1	0	1	0	0	0	-0.335733	-0.929133	0.251867	0.0002
Keap1	YES	0	0	1	0	0	0	0	0	-0.890967	-2.14323	-0.195833	-0.0860667
Keg1		0	0	0	0	0	0	0	1	0.0791667	1.0452	0.532033	0.117133
Kera	YES	1	0	0	0	0	0	0	0	0.541	1.7806	0.6904	0.1142
Khdrbs2	YES	0	0	0	0	0	0	0	1	0.753933	-0.240467	-0.0239	1.2631
Khdrbs3	YES	0	0	0	1	0	0	0	0	0.447467	-1.82103	-0.3501	0.609233
Khsrp		1	0	0	0	0	0	0	0	-0.159533	0.619833	0.138833	0.226933
Kif13a	YES	0	0	1	1	0	0	0	0	0.106133	-2.693	-1.47433	-0.366867
Kif15	YES	0	0	0	0	0	0	0	1	1.03317	-1.0014	-1.83327	-1.3532
Kif5a		0	0	0	0	1	0	0	0	1.0533	0.421333	1.2518	2.6943
Kif5b	YES	1	0	0	0	0	0	0	0	0.171133	-1.83497	-1.03913	-0.979533
Kifap3		1	1	0	0	0	0	0	0	0.475567	-1.84183	0.105267	1.41743
Kin	YES	0	0	0	0	0	0	1	0	0.2946	-1.53497	-0.9195	-0.539433
Klf12		0	0	0	0	1	0	0	0	0.226633	-1.9014	-1.2694	-0.0881667
Klf13	YES	0	0	0	0	0	0	0	1	0.4368	-0.7615	-0.6607	-0.227933
Klf5	YES	1	0	0	0	0	0	0	0	-1.03457	0.5967	0.5168	0.561767
Klhdc1	YES	1	0	0	0	0	0	0	0	-0.738533	-1.1422	-0.308033	1.1936
Klhl1		0	0	0	0	0	0	0	1	0.173933	0.0890333	0.0135	0.0880667
Klhl13		0	0	1	0	0	0	0	0	0.157067	-3.2277	-0.160267	-0.186167
Klhl20		1	0	0	0	0	0	0	0	0.375867	-0.891533	0.0892667	0.386867
Klhl21	YES	1	0	0	0	0	0	0	0	-0.4803	0.199267	-0.0494333	-0.521667
Klhl24		1	0	0	0	0	1	0	0	0.107533	-1.73077	-0.422533	0.709767
Klhl5		0	0	0	0	1	0	0	0	0.255733	-0.8993	-0.9331	-0.366233
Klhl8	YES	0	0	0	1	0	0	0	0	0.397467	-1.53967	0.0159333	1.39937
Klra10		0	1	0	0	0	1	0	1	0.119633	2.1263	0.722467	0.0923
Klra15	YES	0	0	0	0	1	0	0	0	0.234467	1.214	0.822067	-0.0387667
Klra3		0	0	1	0	1	0	0	0	0.2642	2.71147	1.04583	0.088
Klra6	YES	0	0	0	1	0	0	0	1	0.263367	2.66177	0.816767	-0.0551667
Klra8	YES	0	0	0	0	0	0	0	1	0.286667	2.36627	0.975467	-0.0830333
Klra9		0	1	0	0	0	0	0	1	0.120567	2.60027	1.30117	-0.0361333
Klrc2		0	0	1	0	0	0	1	0	0.646367	3.00583	0.850333	0.0274333
Klrd1		0	1	0	1	0	0	0	0	0.215933	0.700967	0.197467	-0.0656
Klre1		0	0	0	0	1	0	0	0	0.194667	0.3506	0.192	-0.0321
Klrg1	YES	1	0	0	0	0	0	0	0	-0.1726	3.66767	2.03887	0.490767
Klri1		0	0	0	0	0	1	1	0	0.223867	0.434033	0.2278	-0.210233
Klri2		0	0	1	0	0	1	0	1	0.361467	2.04663	0.9835	0.215433
Krt1-10		0	0	0	0	0	1	0	0	0.511133	0.184567	-0.7867	0.0725333
Krt2-1	YES	0	1	0	0	0	0	0	0	-0.374133	1.22923	0.346567	0.155467
Krtap13-1	YES	0	0	0	1	0	0	0	0	0.143367	0.758133	0.258367	0.0623667
Krtap14	YES	0	1	1	0	0	1	0	1	-0.0201	0.632133	0.273067	0.0341
Krtap16-1	YES	0	1	0	0	0	1	0	0	0.425967	1.58593	0.577367	0.174167
Krtap16-5	YES	0	1	1	0	0	0	0	0	0.437233	0.8681	0.321267	-0.0278667
Krtap4-7	YES	1	0	0	0	0	0	0	0	-0.154167	0.8157	0.3933	0.0559333
Krtap6-1	YES	0	1	0	0	0	1	0	0	0.566667	1.30303	0.284633	0.1322
Krtap6-1	YES	0	1	0	0	0	0	0	0	0.1126	0.235667	0.161767	-0.0824333
Krtap6-2		0	0	0	0	1	0	0	1	0.1455	1.9303	0.872633	0.174
Krtap8-2	YES	0	0	0	0	0	1	0	0	-0.1761	2.23077	1.0345	0.0252667
Krtap9-1		0	0	0	0	0	0	0	1	-0.156567	2.18967	0.2437	0.294867
Lama1	YES	0	1	0	0	0	0	0	0	0.203067	-0.368333	-0.479633	-0.382767
Lamb2	YES	1	0	0	0	0	0	0	0	-0.609967	-1.40997	0.727067	-0.0238667
Lamp1		1	0	0	0	0	0	0	0	0.463267	-1.2859	1.07123	0.5267
Lancl2		0	0	0	0	0	1	0	0	0.705333	-2.2657	-0.815233	0.705667
Lancl3	YES	0	0	0	0	0	1	0	0	-0.189567	-1.16333	-1.6092	-0.401167
Large	YES	0	0	1	1	0	0	0	0	0.844033	-1.63	-0.0332	1.0355
Larp6	YES	0	0	0	0	0	1	0	0	0.0555333	0.0744	-0.0928	0.174467
Lasp1		1	0	0	0	0	0	0	0	0.410867	-1.31007	0.0514333	0.561533
Lbh		0	0	0	1	0	0	0	0	-0.3125	-0.539433	-0.0101333	-0.108967
Lce5a		0	0	0	1	0	1	0	0	-0.599867	3.55667	1.6672	0.204567
Ldb2	YES	0	1	0	0	0	0	0	0	-0.2215	-1.03913	-0.473367	1.94297
Lef1		1	0	0	0	0	0	0	0	0.0532	-0.5142	-0.902633	-0.3722
Lemd2	YES	0	0	1	0	0	0	0	0	-0.226567	-2.16793	-0.556167	0.1934
Leng8		0	0	0	0	0	0	0	1	1.75183	-1.9442	-1.12473	-0.175167
Leo1	YES	0	0	0	0	0	0	0	1	-0.115633	-0.0875667	-0.170733	-0.2688
Lep		0	0	0	0	0	0	0	1	-0.0635667	0.0405667	-0.0437667	0.0359
Lepre1	YES	0	0	0	0	0	0	0	1	-1.2198	-2.4294	-0.8705	-0.6377
Leprot		1	0	0	0	0	0	0	0	0.137	-2.06017	0.198	0.075
Letmd1	YES	1	0	0	0	0	0	0	0	0.587633	-2.089	-0.2114	0.2796
Lgals3bp		1	0	0	0	0	0	0	0	0.00126667	-0.660167	-0.0221	-0.1099
Lhfp	YES	0	0	0	0	1	0	0	0	0.298	-1.02247	0.407667	0.240167
Lhx8	YES	1	0	0	0	0	0	0	0	-0.2631	1.11657	-0.023	0.493167
Lias		0	0	0	1	0	0	0	0	0.206867	-1.1722	-0.695767	-0.695767
Lif		0	0	1	0	0	0	1	0	-0.8024	0.503933	0.0639333	0.123133
Lifr	YES	0	0	0	0	0	0	0	1	-0.0596667	-1.57937	-1.35097	-0.0914667
Lilrb4		0	1	0	1	0	0	0	0	-0.124767	1.54363	1.1251	0.136167
Lin28b	YES	0	1	0	1	0	1	0	0	0.0727333	1.55677	0.653	0.0987667
Lin7a		0	1	0	0	0	0	0	0	0.3784	0.386233	0.301833	0.594367
Lipf		0	0	0	0	0	0	0	1	0.289733	0.4975	0.194067	-0.0154667
Lman1	YES	1	0	0	0	0	0	0	0	-0.7504	-2.99867	-0.713967	-0.661967
Lmbrd1	YES	1	0	0	0	0	0	1	1	1.02013	-0.909067	0.663467	1.34583
Lmln	YES	1	0	0	0	0	1	0	0	0.379	-0.387867	-0.7339	0.200467
Lmnb1	YES	0	0	0	0	0	1	0	0	1.1358	-3.2698	-2.49033	-1.04743
Lmnb2	YES	1	0	0	0	0	0	0	0	0.890333	-0.901067	-1.1114	-0.2005
Lmod2	YES	0	0	1	0	0	1	0	1	-0.1829	1.3048	0.5386	-0.114267
Lnp	YES	0	0	0	0	1	0	0	0	-0.1531	0.1504	-0.313067	-0.1103
LOC214403		0	0	0	0	0	1	0	0	0.3497	-0.1328	-0.1507	-0.0396
LOC242517		0	1	0	0	0	0	0	0	0.234233	1.8048	0.717733	0.0806
LOC245128	YES	0	0	1	0	0	0	0	0	-0.2043	0.510867	0.4434	-0.000333333
LOC272350		0	1	0	0	0	1	0	0	-0.455167	0.0614667	-0.053	-0.1973
LOC330776		0	0	0	1	0	0	0	0	0.0495333	2.40697	1.13497	0.142833
LOC384806		0	1	0	0	0	0	0	0	0.0137667	0.967033	0.430033	0.00683333
LOC384813		0	0	0	0	0	0	1	0	0.203633	0.615367	0.424933	-0.014
LOC432743		1	0	1	1	1	0	0	1	0.203267	0.4726	0.175333	-0.163833
LOC432867		0	0	0	0	1	1	1	1	0.110233	0.8913	0.5075	0.177367
LOC432939		1	0	0	0	0	0	0	0	0.539267	1.23237	-0.120767	0.388633
LOC433632	YES	0	0	0	1	0	0	0	0	-0.196833	0.393967	0.3648	-0.105733
LOC434147		0	0	0	1	0	0	0	0	0.318433	0.0469333	-0.1321	0.165
LOC434171		0	0	0	0	0	0	0	1	-0.2097	2.65943	1.38283	0.109333
LOC434280	YES	0	0	0	1	0	0	0	0	1.26903	1.009	0.535	1.6643
LOC434674	YES	0	0	0	0	0	1	0	0	0.134867	0.496567	0.3677	-0.0952333
LOC434881		0	0	0	0	0	1	0	0	0.0275	3.68377	1.8546	0.136033
LOC435285		0	0	0	0	1	0	0	0	-0.0167333	1.6998	0.347567	0.04
LOC436240		1	1	0	0	1	1	0	0	-0.5432	-0.6598	-1.07293	-0.869267
LOC436522		0	0	0	0	0	1	0	1	-0.167067	3.74403	2.0187	0.2274
LOC436523		0	0	1	0	0	0	0	0	-0.348	2.00763	1.49803	0.1346
LOC545548		0	1	1	0	1	0	0	0	-0.2248	2.6772	1.0433	0.1013
LOC545758		0	0	0	0	0	1	0	0	-0.672567	3.52003	0.978033	0.3526
LOC594844		0	0	0	0	0	0	0	1	-1.4486	0.3545	1.041	1.8524
LOC622404		0	1	0	0	0	0	0	0	-0.504767	-1.34697	-0.821167	-0.310467
LOC622976		0	1	0	0	1	0	0	0	0.265067	0.592167	-0.0317667	-0.0591667
LOC626391		1	0	1	0	0	0	1	0	-0.0191	1.5231	0.4734	0.0236
LOC626854		0	0	0	0	0	1	0	0	0.373667	0.568133	-0.616067	-0.777233
LOC628416	YES	0	0	0	0	0	1	0	0	-0.143633	1.46117	0.658433	-0.132967
LOC628586		0	0	1	0	0	1	0	0	-0.0759333	0.3542	0.218033	-0.0757667
LOC630061		0	1	0	0	0	0	0	1	-0.110733	4.1719	2.37297	0.164833
LOC632778		0	1	0	0	0	0	0	0	-0.3684	0.310733	0.2254	-0.0399333
LOC633640		0	0	0	0	1	0	0	0	0.191567	0.5559	0.547933	-0.191133
LOC638695		0	0	0	1	1	0	0	0	-0.278533	2.74337	0.638067	0.353467
LOC639396		0	0	0	0	0	1	0	0	1.27743	-1.45347	-1.60633	-0.0629333
Loh12cr1	YES	1	0	0	0	0	0	0	0	-0.219867	-0.280233	-0.370067	-0.0843667
Lonrf3	YES	0	0	0	0	1	0	0	0	-0.229233	-1.1861	-0.5073	0.268233
Lor		0	0	0	0	0	1	0	0	0.539267	1.53777	-0.210767	0.0447333
Lox		0	0	0	1	0	0	0	0	0.12	0.676567	0.269167	-0.0141
Lpgat1	YES	0	0	1	0	1	0	0	0	0.225267	-0.851633	-0.836733	0.826567
Lphn1	YES	0	0	1	0	0	0	0	0	0.933533	-1.77387	-0.3043	2.2566
Lrba		1	0	1	0	0	0	0	0	0.452833	-0.470133	-0.3724	-0.106433
Lrp1		1	0	0	0	0	0	0	0	0.595367	-0.416533	0.414267	1.0967
Lrp10		1	0	0	0	0	0	0	0	-0.111267	-1.21743	0.4584	0.0545
Lrrc1		0	0	0	0	1	0	0	0	0.797833	-0.238067	0.206333	0.656667
Lrrc19	YES	0	0	0	0	0	1	0	0	0.244867	-0.0450333	-0.254267	-0.259867
Lrrc20	YES	1	0	0	0	0	0	0	0	0.244267	-1.52923	-0.743767	0.432433
Lrrc22	YES	0	0	0	0	0	0	0	1	-0.0848	0.3785	0.217667	0.0127
Lrrc28	YES	0	0	0	0	1	0	0	1	-0.718	-1.3947	-0.7822	-0.400233
Lrrc33		0	0	0	0	0	0	1	0	-0.236733	0.731267	0.0854	-0.0299333
Lrrc4	YES	0	0	0	0	1	0	0	0	0.9659	-1.91103	-0.161	0.853233
Lrrc40		1	0	0	0	0	0	0	0	1.5622	-1.47193	-1.08797	0.876033
Lrrc50	YES	1	0	0	0	0	0	0	0	-0.362567	1.35527	0.323867	0.0222
Lrrc58		0	0	0	0	1	1	1	0	0.3092	-2.25557	-1.35893	-0.0253
Lrrc6	YES	0	0	0	0	0	0	0	1	0.236133	0.708467	0.3194	0.141533
Lrrc8a	YES	0	0	0	0	0	1	0	1	0.309067	0.4479	0.930367	0.142433
Lrrfip1		0	1	0	0	0	0	0	0	0.1425	-3.28407	-1.58203	-0.478067
Lrrn1		0	0	0	0	0	0	0	1	1.75217	-3.33067	-0.2456	0.579367
Lrrtm2	YES	0	0	0	0	0	0	0	1	0.619367	-1.1228	-0.2085	0.526567
Lsg1		1	0	0	0	0	0	0	1	-0.113467	-2.986	-0.6267	-0.318567
Lsm3	YES	1	0	0	0	0	0	0	0	-0.420467	-1.8792	-0.7358	-1.15583
Ltb4dh		0	1	0	0	0	0	0	0	-0.189067	-0.0968333	-0.102767	-0.1712
Luc7l		0	0	0	1	0	0	0	0	0.847667	-0.465967	-0.611867	0.4907
Lum	YES	0	0	0	0	0	0	1	0	0.5687	-0.215533	-0.7087	-0.814467
Luzp1		0	0	0	1	0	0	0	0	-0.183467	-1.22263	-1.7693	-1.09027
Luzp5	YES	0	0	0	0	0	1	0	1	0.783333	-2.9076	-2.53087	-2.101
Ly96		0	1	0	0	0	1	0	0	0.233467	-0.566967	-0.453733	-0.363233
Lypd3		0	0	0	0	0	0	1	0	-0.361333	0.2452	0.256533	0.1559
Lysmd2	YES	0	0	1	0	0	0	0	0	-0.0361333	-1.63283	-1.10497	-0.721667
Lztr1	YES	1	0	0	0	0	0	0	0	0.3017	-0.310133	0.00323333	-0.1823
Lztr2	YES	0	0	0	0	0	0	0	1	0.0199	-0.122467	0.251733	-0.6348
Mab21l2		0	0	0	0	0	1	0	0	0.4441	0.7034	0.145567	-0.181633
Mad2l1		0	0	0	1	1	1	0	0	0.696667	-1.66427	-2.1981	-1.99027
Mafa		0	0	0	0	0	1	0	0	0.1027	-0.1309	-0.0142333	-0.0734667
Maged1	YES	0	1	0	0	0	0	0	0	-0.0385667	-3.24797	-0.6438	0.2938
Maged2		0	0	0	0	0	0	1	0	-0.0709	-2.08713	0.287433	0.188633
Magi1	YES	0	0	0	0	1	0	1	1	1.5163	-1.31907	-0.648967	0.4612
Mal2		0	0	0	1	0	0	0	0	0.464867	0.507867	0.109633	1.63823
Man1a		0	0	0	0	1	1	0	0	0.8481	-0.567833	0.1495	0.144
Man1a2	YES	1	0	0	0	0	0	0	0	0.831133	-2.69677	-1.1677	-0.337833
Manea		0	0	0	1	0	0	0	0	0.1876	-1.82387	-0.9872	-0.7188
Map2k2	YES	0	0	0	1	0	0	0	0	0.544533	-1.69353	-0.8605	-0.544467
Map3k11	YES	1	1	0	0	0	0	0	0	0.533433	-2.61273	0.1572	0.447867
Map3k2	YES	0	0	0	1	0	0	0	0	-0.479933	-1.5282	-1.36107	0.277067
Map3k5		1	1	1	0	1	0	0	0	0.229233	-1.01333	-0.666	0.383567
Map3k7ip2	YES	0	0	0	1	0	0	0	0	0.6448	-2.15397	0.103633	0.930067
Map3k9		0	0	1	0	0	0	0	0	0.0167667	0.109167	-0.123267	-0.0736
Map4k1	YES	0	1	0	0	0	0	0	0	-0.287667	0.503233	-0.0924	-0.1006
Map6d1		0	0	1	0	0	0	0	0	0.4849	-0.601567	0.213067	1.27113
Mapk10		0	0	0	0	0	1	0	0	-0.1558	0.394067	1.27637	2.04437
Mapk15	YES	0	0	0	1	0	0	0	0	-0.0745	0.0242667	0.0228333	0.0965333
Mapk8ip1	YES	0	0	0	0	0	1	0	0	1.15357	-0.9146	1.04223	1.09747
Mapk9		0	0	0	0	1	0	0	0	0.249833	-1.34103	-0.408033	0.443333
Mapkapk2	YES	1	0	0	0	0	0	0	0	0.122567	-1.3439	-0.117967	-0.675867
Mapt	YES	1	1	0	1	0	0	0	0	0.414033	-1.23173	0.821067	2.95073
March8		0	0	0	0	1	1	0	1	2.00303	-1.3726	1.20237	1.53657
Mark3		1	0	0	0	0	0	0	0	0.299	-1.7115	-0.285767	-0.1716
Marveld2		0	0	0	0	0	1	0	0	-3.33333e-05	-0.253733	-0.107567	-0.228867
Mash1/Ascl1	YES	0	0	0	1	0	0	0	0	0.375067	-1.53433	-1.15133	-0.763033
Math3/Neurod4	YES	0	0	0	1	1	0	0	1	0.362333	0.671733	0.129467	-0.0852667
Mbd3l2		0	0	0	0	0	0	0	1	0.151467	0.371867	0.183967	-0.0031
Mbd6	YES	0	1	0	0	0	0	0	0	-0.279067	-2.51657	-0.4049	-0.392933
Mbl2	YES	0	0	1	0	0	1	0	0	-0.0323	1.70807	0.873933	0.0196
Mbp	YES	0	0	0	0	0	1	0	0	-0.798667	1.0606	1.09323	2.08657
Mbtps2		0	0	0	0	0	1	1	1	-0.394367	-0.9406	-0.883333	0.3376
Mcam		0	1	0	0	0	0	0	0	-0.4473	-1.08117	0.5252	1.4029
Mcc		0	0	0	0	0	0	0	1	-0.5616	-1.47897	-0.7446	-0.966167
Mcf2		0	1	0	0	0	0	0	0	0.1762	0.266267	-0.0454667	0.267967
Mcl1	YES	0	0	1	0	0	0	0	0	0.110267	-1.587	0.385033	-0.109567
Mcm6	YES	1	0	0	0	0	0	0	0	2.203	-4.592	-2.49567	-1.32347
Mcm8	YES	1	0	0	0	0	1	0	1	0.225467	-1.20373	-1.49433	-1.02723
Mcmdc1		0	0	0	0	1	0	0	0	0.776667	-0.414367	-0.4937	-0.134667
Mcpt4	YES	0	0	0	0	0	0	0	1	-0.324867	1.5035	0.5279	0.197633
Mcrs1	YES	0	1	0	0	0	0	0	0	0.523033	-2.29483	-0.596333	-0.4128
Me2	YES	0	0	0	0	0	1	0	0	0.955867	-2.59183	-1.01683	-0.430667
Med4	YES	0	1	0	0	0	0	0	0	-0.0979333	-2.1877	-0.976333	-0.8936
Mef2b	YES	0	1	0	0	0	0	0	0	-0.9395	-0.475733	-0.489167	-0.199667
Mesdc2	YES	0	0	0	0	1	0	0	0	0.344267	-0.392533	-0.512233	-0.0714667
Metap1		0	0	1	0	1	0	0	0	0.059	-2.3966	-0.666733	0.0616
Metap2		0	0	1	0	0	0	0	0	1.05763	-2.55853	-1.0824	-0.267933
Mfap3l	YES	0	0	0	0	0	1	0	0	0.6014	-1.03337	1.108	1.17933
Mfge8		0	0	0	1	0	0	0	0	0.817533	-2.17697	-0.143	1.38043
Mfn1		0	0	0	0	1	0	0	0	0.414033	-2.89447	-1.0683	-0.216267
Mfsd1	YES	1	0	0	0	0	0	0	0	0.852067	-2.1617	-0.0164	-0.931833
Mga	YES	0	0	0	0	0	0	0	1	0.0541333	-1.68777	-1.6596	-0.193767
Mgat2	YES	1	0	0	0	1	0	0	0	-0.0336333	-1.22723	-0.746	-0.2349
Mgat5b	YES	0	0	1	0	0	0	0	1	0.7342	-0.592733	-0.0456667	1.49077
Mgea5	YES	0	0	0	1	0	0	0	0	0.469233	-1.92003	-0.120567	0.576233
Mgll	YES	0	0	0	0	0	0	1	0	0.574067	-0.8221	0.6132	1.3942
Mia2		0	0	0	0	0	0	0	1	0.278533	0.940933	0.396033	-0.182
Mib1	YES	0	1	0	0	0	1	0	0	0.0974	-1.41233	-1.69027	0.2345
Mid1		1	0	0	1	0	0	0	0	-0.0680667	1.7724	0.6106	0.0217
Mill2		0	0	0	0	1	0	0	0	-0.0699	0.6819	0.207333	0.101667
Mina		0	0	0	0	0	1	0	0	0.520533	-1.9685	-1.32507	-1.22323
Minpp1		0	0	0	0	1	0	0	0	0.355533	-1.45513	-0.891867	0.0290333
Mizf	YES	0	1	0	0	0	0	0	0	-0.683667	-1.74673	-1.22133	0.4913
Mkrn3		0	0	1	0	0	0	0	0	-0.275067	-0.124167	0.0235667	0.492533
Mlx		1	0	0	0	0	0	0	0	-0.178967	-1.16553	-0.554767	-0.394733
Mmaa		0	1	0	0	0	0	0	0	0.8411	-0.380133	-0.379933	0.4191
Mme	YES	0	0	0	0	0	0	0	1	0.245233	0.864367	0.143367	0.0996667
Mnat1		0	0	0	1	0	0	0	0	0.292533	-0.0447333	-0.165733	-0.213467
Mobk1b	YES	0	0	1	0	0	0	1	0	0.1645	-2.62607	-0.8628	-0.599733
Mobp		0	0	0	1	0	0	0	0	3.87663	1.04123	3.12453	3.9396
Mogat1	YES	0	0	0	0	1	0	0	0	-0.223267	1.21003	0.784167	0.0114667
Morn2		0	0	0	0	0	1	0	0	0.5504	-1.65563	-0.282933	-0.4492
Mos		0	0	0	0	1	1	0	1	0.166367	0.155433	-0.0458333	-0.0527333
Moxd1	YES	0	0	0	0	0	1	0	0	-1.6426	0.247167	1.69293	-0.366367
Mpi1	YES	0	1	0	0	0	0	0	0	0.2738	-1.53217	-0.0336333	-0.0299
Mpp5	YES	0	1	0	0	1	0	0	0	-0.208033	-3.08277	-0.732467	-0.7029
Mpp6	YES	0	0	1	0	0	0	0	1	-1.63897	-2.78453	-1.3594	-0.885233
Mrap	YES	0	1	0	0	0	0	0	0	0.0149667	0.703233	0.0815	-0.107833
Mrgprb8	YES	0	0	0	0	0	1	0	0	-0.135167	0.105667	-0.0252333	-0.00673333
Mrgprh	YES	0	1	0	0	0	0	0	0	-0.356133	1.0514	0.751533	0.122667
Mrgprx1		0	0	0	0	1	1	0	1	-0.4038	3.0613	1.61937	0.333633
Mrgprx2		0	1	0	0	0	0	0	1	0.215833	0.999967	0.434133	-0.0793667
Mrp63	YES	0	0	0	0	0	0	0	1	-0.111567	-0.0143333	-0.2944	-0.0073
Mrpl1	YES	0	1	0	0	0	1	0	0	0.377467	-0.4478	-0.5904	-0.3763
Mrpl16	YES	0	0	0	1	0	0	0	0	-0.213533	-1.93787	-0.240933	-0.5784
Mrpl17	YES	0	0	0	0	0	0	0	1	-0.0388333	0.292867	-0.330167	-0.302767
Mrpl21		1	0	0	0	0	0	0	0	-0.101033	0.5869	0.1866	0.284
Mrpl35		0	0	1	0	0	0	0	0	0.158833	0.970667	0.4575	0.2695
Mrpl45		0	1	1	0	0	0	0	0	-0.0800667	-0.751867	-0.210433	0.698967
Mrpl55	YES	1	0	0	0	0	0	0	0	-0.0985667	-0.0198333	-0.344567	-0.745533
Mrps23	YES	0	0	0	0	0	0	1	0	-0.1954	-1.8287	-0.8064	-0.6244
Mrps26		0	1	0	0	0	0	0	0	0.283733	-1.19603	-0.904367	-0.676333
Mrps27		0	1	0	0	0	0	0	0	0.1866	-2.24953	-1.0664	-1.15133
Mrs2l		0	1	0	0	1	0	0	0	-0.273733	-2.6333	-1.81513	-0.630167
Ms4a10		0	0	0	1	1	1	0	0	-0.498767	1.00707	0.438533	0.1392
Msrb2	YES	1	1	0	0	0	0	0	0	0.492867	-0.297167	-0.489667	-0.845033
Mtap2		1	0	0	0	1	0	0	0	1.1453	-3.46687	-0.795767	-0.228767
Mtbp	YES	0	0	0	0	0	0	0	1	-0.0847	-2.55683	-2.05407	-1.6174
Mtf2		1	0	0	0	0	0	0	0	0.548433	-1.64967	-1.4728	-0.904433
Mtfr1		1	0	0	0	0	0	0	0	-0.217533	-0.3489	-0.484867	-0.554267
Mthfd1	YES	0	1	0	0	0	0	0	0	0.725767	-2.77037	-0.699933	-0.387267
Mthfd2	YES	0	0	0	0	1	1	0	1	-1.5773	-3.48837	-2.46367	-0.424033
Mtl5	YES	0	0	0	0	0	1	0	0	-0.0041	-0.349267	-0.431233	-0.392533
Mtmr2	YES	1	0	0	0	0	1	0	1	-0.0734333	-1.04057	-0.4973	-0.4037
Mtmr6	YES	0	1	0	0	0	0	0	0	-0.0427667	-1.19457	0.114733	0.4684
Mtmr9	YES	1	0	0	0	0	0	0	0	0.717933	-1.22723	-0.384733	0.686533
Mtnr1a	YES	0	0	0	0	0	0	0	1	-0.344367	2.86377	1.655	0.0212333
Mtrf1l	YES	1	0	0	0	0	0	0	0	0.3658	-0.795167	-0.810533	-0.465767
Mtss1	YES	0	0	1	0	0	0	0	1	0.7876	-1.99697	-0.9829	0.792567
Mtvr2		1	0	0	0	0	0	0	0	0.305533	-1.50767	0.524667	0.0451667
Muc10		0	0	1	0	0	0	1	0	0.462467	3.8916	1.95067	0.0691333
Muc13	YES	0	0	0	1	0	0	0	0	-0.0809	-0.0137333	0.0743333	-0.0522667
Muc15		0	0	0	0	0	0	0	1	0.755133	-0.2608	-0.1036	-0.0414333
Muc19		0	0	0	0	0	0	0	1	0.2265	0.653367	0.291067	-0.128333
Mut		0	0	0	0	0	0	1	0	-0.133233	-1.01543	-0.6953	-0.824733
Mybl1		0	0	0	0	1	1	0	0	-0.2955	-1.32127	-1.59173	-1.1006
Mycs		0	0	0	0	0	0	0	1	-0.121733	0.423233	0.196967	0.0386
Myef2	YES	0	0	0	1	0	1	0	0	1.38377	-0.6932	-1.3256	-0.592267
Myh10		1	0	0	0	0	0	0	0	0.491933	-2.5814	-0.365333	0.1805
Myh8		0	0	1	0	0	1	0	1	0.00646667	2.2777	0.916167	0.568467
Myo1e	YES	0	0	0	0	1	0	0	0	0.3666	0.0076	-0.0667667	-0.287
Myo3a	YES	0	0	0	0	0	1	0	0	-0.280667	0.689033	0.420633	0.1871
Myo5b	YES	0	0	1	0	0	0	0	0	0.527667	0.2985	0.224033	1.23037
Myoc		0	0	0	0	0	1	0	0	-0.4227	3.472	1.64993	0.7323
Myom1		1	0	0	0	0	0	0	0	0.272267	2.01313	0.556633	0.334267
Myoz2		0	1	0	0	0	0	0	0	0.222967	0.6498	0.409933	0.103433
Nab1	YES	0	0	0	0	0	1	0	0	-0.148167	-0.959467	-1.40453	-1.35143
Nagpa		0	0	1	0	0	1	0	0	0.406	-0.628433	-0.718167	-0.5252
Nalp1c		0	0	0	1	0	0	0	0	-0.0577	0.213233	0.0564333	0.0229667
Nalp4f		0	0	0	1	0	1	0	1	0.1561	0.266933	0.0902	0.0229667
Nalp9b		0	1	0	0	0	0	0	0	-0.142333	0.8099	0.6716	0.0631667
Nap1l2		1	1	0	1	0	0	0	0	0.454667	-0.7196	-0.430467	0.5297
Nap1l3		0	0	0	1	0	0	0	0	0.5751	-0.634	-0.3451	1.0904
Nbn	YES	0	0	0	0	0	1	0	0	0.0180667	-3.79963	-2.2001	-1.1614
Ndnl2	YES	0	0	0	0	0	0	0	1	0.373	-0.605367	-0.4614	0.0508333
Ndph		0	0	1	0	0	1	0	0	0.281067	-2.20493	0.4338	-0.401367
Ndrg4	YES	1	1	0	0	0	0	0	0	0.248867	0.1363	0.531267	2.5173
Ndufa12	YES	0	0	0	0	0	0	0	1	-0.443	-0.278467	-0.343467	-1.46253
Ndufb3	YES	0	0	1	1	1	0	0	0	-0.370233	0.0915667	0.351433	-0.795667
Ndufb4		1	0	0	0	0	0	0	0	-0.464167	0.336867	-0.141167	-1.12803
Ndufc1		0	0	1	0	0	0	0	0	-0.6298	0.864867	-0.0420667	-1.31293
Ndufs7		0	0	0	1	0	0	0	0	-0.6493	-2.13927	-0.6093	-1.04047
Nef3	YES	0	0	0	1	0	0	0	0	-0.2269	0.6751	0.704633	2.38237
Nek10		0	0	0	0	0	1	0	0	0.1255	1.5776	0.441267	0.0374333
Nek7	YES	1	0	0	0	0	0	0	0	-0.250133	-0.4831	-0.3192	-0.718
Nek8		0	0	0	1	0	0	0	0	0.242967	-1.0019	-0.7369	-0.435933
Nelf	YES	0	1	0	0	0	0	0	0	0.871667	-1.2609	0.794433	0.8285
Nell2	YES	0	0	0	0	0	1	0	0	-0.4088	-0.962533	-0.510267	1.64513
Nenf		0	0	1	0	0	0	0	0	-0.667433	-0.139067	0.362833	-0.307867
Neo1	YES	1	0	1	0	0	1	0	0	0.359467	-2.89123	-0.405233	0.5958
Neu4	YES	0	0	0	0	0	0	1	0	-0.651133	1.45913	0.560133	0.106367
Nexn		0	0	0	0	0	0	1	0	0.5943	-1.48543	-1.91187	-2.05793
Nf2	YES	0	0	0	1	0	0	0	0	0.414167	-0.514367	-0.5133	0.9447
Nfatc1	YES	0	0	0	0	0	0	0	1	-0.5365	-1.05853	-0.9685	-0.992433
Nfatc2ip		0	0	0	1	0	0	0	0	0.025	0.480433	-0.2889	-0.704233
Nfib	YES	0	0	0	0	1	0	0	0	0.1304	-0.882367	-1.10943	-1.04177
Nfil3		0	0	0	0	1	0	0	0	-1.35733	0.362867	0.698533	1.33093
Nfkbiz		0	1	1	0	0	0	0	0	-0.05	-1.01503	-0.8332	-1.19073
Ngly1		0	0	0	0	0	1	1	0	0.239033	0.0702	-0.208033	-0.039
Nhlh2		1	0	0	0	0	0	0	0	-0.819533	0.677433	-0.0405	0.0944333
Nin	YES	0	0	1	0	0	0	0	0	0.703833	-0.982667	-1.2853	-0.0727667
Nipa1	YES	0	0	0	0	0	0	1	1	0.809433	-2.1112	0.2463	0.651167
Nit2	YES	0	0	0	0	0	0	1	0	-0.150167	-2.54187	-0.372533	-0.4155
Nktr	YES	0	0	0	1	1	0	0	0	0.905667	-2.11153	-0.988133	-0.339133
Nkx2-6		0	0	0	0	0	0	0	1	0.0518333	0.430533	0.1542	-0.0743
Nkx6-2	YES	0	0	0	0	1	0	0	0	1.1536	0.531033	0.838	1.2083
Nmbr		0	0	0	1	0	0	1	0	0.346733	0.852667	0.103267	0.848833
Nme4	YES	0	0	1	0	0	0	0	0	-0.526133	-1.74793	-1.41773	-1.50927
Nme7		0	1	0	0	1	0	0	0	0.135233	0.174733	-0.0467333	-0.192767
Nmt2		0	0	0	1	1	0	0	0	-1.11297	-1.36783	-0.970233	-0.657933
Nnat		1	0	0	0	0	0	0	0	0.261433	-1.52657	-0.0124667	0.589467
Nol10	YES	0	1	0	0	0	0	0	1	0.419933	-1.96613	-0.9135	-0.546433
Nol5	YES	0	0	0	0	0	0	0	1	0.457367	-4.1997	-2.52727	-1.2657
Nola1	YES	0	1	0	0	0	0	0	0	0.166233	-1.54177	-1.18513	-1.15123
Notch2		1	0	0	0	0	0	0	0	0.4024	1.72083	0.114633	1.28583
Nox3		0	0	0	0	0	1	0	0	0.1625	1.33857	0.601067	-0.00646667
Npas2		0	0	0	0	0	1	0	0	0.320567	-0.134733	0.0704667	1.00187
Npepl1		0	0	1	0	0	0	0	0	-0.0262	-2.58657	-0.991367	-0.818967
Nploc4		0	0	0	0	0	0	0	1	0.006	-2.49273	-0.1317	-0.167667
Npm1		1	0	0	0	0	0	0	0	-0.6343	-1.26767	-1.30547	-1.88697
Npnt		0	0	1	0	1	0	0	0	-1.79453	-0.0632667	-0.278633	0.0813333
Npy6r		0	0	0	0	0	1	0	1	0.309133	2.5775	0.906167	0.0763333
Nr0b1		1	0	0	1	0	0	0	0	0.207067	0.2027	0.00116667	-0.0492667
Nr1d1		1	1	0	0	0	0	0	0	-0.9516	-0.396833	0.157	0.834633
Nr1h4		0	1	0	0	0	0	0	0	-0.0380667	0.935667	0.243033	0.0209
Nr1h5		0	0	0	0	0	1	0	0	0.1654	0.951367	0.420033	0.0192667
Nr2e1	YES	1	0	0	0	0	0	0	0	-0.352333	-0.275467	0.0938333	0.0293333
Nr2e3	YES	0	1	0	0	0	0	0	0	0.0587333	0.1525	0.0627667	0.0302333
Nr2f2		0	0	1	0	0	0	0	0	-0.7257	-1.0841	-0.737567	-0.149767
Nr3c1		0	0	1	1	0	0	0	0	-0.484	-2.47057	-1.07243	-0.7111
Nrarp	YES	1	0	0	0	0	0	0	0	-0.853133	-1.94677	-0.997567	-1.50637
Nras		0	0	0	0	0	1	0	0	-0.355933	-2.25507	-0.500667	-0.4691
Nrbp	YES	0	0	1	0	0	0	0	0	0.0682333	-1.6441	-0.377633	-0.0408667
Nrf1		1	0	0	0	0	0	0	0	0.594167	-0.636033	-0.8773	-0.4481
Nrg4		0	0	1	0	0	1	0	0	-0.4008	1.08947	0.214967	-0.004
Nrip1		0	0	0	0	1	0	0	0	0.0428333	-1.84677	-1.02813	0.5908
Nrip2		1	0	0	0	0	0	0	0	-0.546033	2.82097	1.57003	0.592933
Nsdhl		1	0	0	1	1	1	0	0	-0.218433	-0.0777	-0.367233	-0.6957
Nsf	YES	0	1	0	0	0	0	0	1	0.278133	-1.9795	-0.0806333	0.9525
Nsmaf	YES	0	0	1	0	0	0	0	0	0.135967	-2.15247	-0.8562	-0.623433
Nsun3	YES	1	0	1	0	0	0	0	0	-0.1835	-1.11883	-0.8818	-0.373033
[truncated: 1,837 more rows]

## Sheet: Solen OL genes
x	Oligo?	ID	Category	RefSeq	Gene	OldRE1?	NewRE1?	RE1	notes…	Description	NSC REST	NOP REST	RG REST	CN REST	GABA REST	GLUT REST	MSN REST	NG2 REST	O4 REST	O1 REST	MBP REST	AS REST	REST	NSC COREST	NOP COREST	RG COREST	CN COREST	GABA COREST	GLUT COREST	MSN COREST	NG2 COREST	O4 COREST	O1 COREST	MBP COREST	AS COREST	CR1	NOP	RG	CN	GABA	GLUT	MSN	NG2	O4	O1	MBP	AS	NOP	RG
	4	7837	IGF	NM_010517	Igfbp4				dorsal	insulin-like growth factor binding protein 4	0	0	0	0	0	0	0	0	0	1	1	0	2	0	0	0	0	0	0	0	0	0	1	1	0	2	-0.807267	-0.743167	-2.26403	-1.90207	-2.6768	-2.78737	-1.95257	-2.67773	-2.7206	-3.2134	-3.027	neg	neg
x	4	14843	transcription factor	NM_009234	Sox11		Sox11	YES		SRY-box 11	0	0	0	0	0	0	0	0	0	1	1	0	2	0	0	0	0	0	0	0	0	0	1	1	0	2	-0.176833	-0.939633	0.871433	-1.4489	-0.394567	0.319333	-0.8806	0.991433	-0.740867	-2.01267	-0.406767	-	neg
x	4	14848	transcription factor	NM_011447	Sox8		Sox8	YES	SoxE gene	SRY-box containing gene 8	0	0	0	0	0	0	0	0	0	1	1	0	2	0	0	0	0	0	0	0	0	0	1	1	0	2	-0.5362	0.2915	-0.5897	-0.771833	-1.12207	-0.2383	1.4488	0.328633	-1.16407	-0.736633	-0.360133	neg	-
	3	4283	FGF	NM_008003	Fgf15		Fgf15	YES		fibroblast growth factor 15	0	0	0	0	0	0	0	0	0	1	1	0	2	0	0	0	0	0	0	0	0	0	0	1	0	1	-0.597	-1.31287	-1.48797	-1.36883	-1.43453	-0.771133	-0.84	-1.2488	-1.782	-1.3642	-1.77153	neg	neg
x	3	8061	Notch	NM_013822	Jag1					jagged 1	0	0	0	1	0	1	1	0	0	1	1	0	5	0	0	0	0	1	0	0	0	0	0	1	0	2	0.0611667	-1.32673	-0.336533	-1.02327	-1.42683	-1.289	-0.7004	-0.0544667	-0.599567	-2.03847	-1.39283	-	neg
	3	15569	T cell	x	Tcf7					transcription factor 7 T-cell specific	0	0	0	0	0	0	0	0	0	0	1	0	1	0	0	0	0	0	0	0	0	0	1	1	0	2	1.10927	-0.456367	-0.279167	-1.749	-1.58893	-1.20013	-0.883167	-1.5741	-1.89243	-1.08883	-1.3369	pos	-
x	3	15572	transcription factor	NM_153154	Tcfap2d					transcription factor AP-2 delta	0	0	0	0	0	0	0	0	1	0	0	0	1	0	0	0	0	0	1	0	1	0	1	0	0	3	-0.313433	0.102767	-0.379133	0.227067	0.09	0.307067	-0.236267	-0.0786	-0.769433	-0.370067	-0.370733	-	-
	3	15580	transcription factor	NM_011548	Tcfe2a		Tcfe2a	YES		Transcription factor E2-alpha (Immunoglobulin enhancer-binding factor E12/E47) (Transcription factor 3) (TCF-3) (Transcription factor A1).	0	0	0	0	0	0	0	0	0	0	1	0	1	1	0	0	0	0	0	0	0	0	1	1	0	3	0.846967	-0.1121	-0.1085	-2.6403	-0.7499	-0.8949	-0.0069	-0.877067	-1.66403	-1.10247	-0.326667	pos	-
	3	15807		NM_027212	Thrap6					TRAP/Mediator complex component TRAP25	0	0	0	0	0	0	0	0	0	0	1	0	1	0	0	0	1	0	0	0	0	1	0	1	0	3	0.0247	-0.186733	0.0717	-1.35753	-0.999767	-1.24967	-0.6081	-0.00126667	-0.529433	-1.34867	-0.669133	-	-
	2	3037	cell cycle	NM_009871	Cdk5r1		Cdk5r1	YES		cyclin-dependent kinase 5 regulatory subunit	0	0	0	0	0	0	0	0	0	0	1	0	1	0	0	0	0	0	0	0	0	0	0	1	0	1	-0.6158	0.0005	0.941467	0.2333	0.896467	1.8405	0.3484	1.3766	0.0107667	-0.3968	0.001	neg	-
	2	3047	cell cycle	NM_007671	Cdkn2c					cyclin-dependent kinase inhibitor 2C (p18	0	0	0	0	0	0	0	0	0	1	0	0	1	1	0	0	0	0	0	0	0	0	0	1	0	2	1.17707	-0.884867	0.201033	-2.52987	-2.33983	-1.7241	-0.675933	-1.72267	-1.82307	-2.1686	-0.694767	pos	neg
	2	4299	FGF	NM_020013	Fgf21					fibroblast growth factor 21	0	0	0	0	0	0	0	0	0	0	0	0	0	0	0	0	0	0	0	0	0	0	1	1	0	2	0.190767	-0.110267	-0.346833	-0.118433	0.00866667	-0.115067	0.0038	-0.161167	-0.234933	-0.1652	-0.191733	-	-
	2	4267	FGF	NM_026218	Fgfr1op2					FGFR1 oncogene partner 2	1	0	0	0	0	0	0	0	0	1	1	0	3	1	0	1	0	0	0	0	0	0	0	0	0	2	0.381533	-1.33527	0.2307	-0.789367	-0.8015	-1.02917	-0.609067	0.7268	0.418667	-0.917367	-0.675733	-	neg
x	2	4295	FGF	NM_008011	Fgfr4					fibroblast growth factor receptor 4	0	0	0	0	0	0	0	0	0	0	1	0	1	0	0	0	0	0	0	0	0	0	0	1	0	1	0.221933	0.1405	-0.182033	0.0815333	-3.33333e-05	0.0032	-0.0732333	-0.313833	-0.3722	0.0884333	-0.1771	-	-
x	2	7781		NM_031166	Id4					inhibitor of DNA binding 4	0	0	0	0	0	0	0	0	0	0	1	0	1	1	0	0	0	0	0	0	1	0	0	0	0	2	-0.660167	-0.2569	1.19093	0.383467	1.6922	1.62887	0.696333	1.95307	1.09043	1.65723	2.73057	neg	-
x	2	7842	IGF	NM_010513	Igf1r		Igf1r	YES		insulin-like growth factor I receptor	0	0	0	0	1	0	0	0	0	0	1	0	2	0	0	0	0	0	0	0	0	1	0	0	0	1	-2.38437	-0.470733	-1.7784	-0.3653	-0.258833	0.1101	0.312367	0.586567	0.303267	-0.593733	0.0357667	neg	-
	2	7831	IGF	NM_023670	Igf2bp3		Igf2bp3	YES		insulin-like growth factor 2 binding protein 3	0	0	0	0	0	0	0	0	1	0	0	0	1	1	0	0	0	0	0	0	0	1	0	0	0	2	0.529233	-1.2767	-0.4372	-3.6766	-2.13847	-1.9165	-0.651367	-0.2822	-0.487267	-1.8138	-2.07727	pos	neg
	2	7838	IGF	NM_010518	Igfbp5		Igfbp5	YES		insulin-like growth factor binding protein 5	0	0	0	0	0	0	0	0	0	0	0	0	0	1	0	0	0	0	0	0	0	0	1	1	0	3	-2.95953	0.0235667	-1.63087	0.2607	2.61463	3.09583	0.310067	0.0848	2.63657	4.4772	1.38627	neg	-
	2	5356	transcription factor	NM_144955	Nkx6-1		Nkx6-1	YES		homeodomain transcription factor Nkx6.1	0	0	0	0	0	0	0	0	0	0	1	0	1	0	0	0	0	0	0	0	0	0	1	0	0	1	0.0215	0.195967	-0.1689	1.3488	0.1547	0.0265	0.0382667	-0.104567	-0.2384	0.1504	0.155233	-	-
	2	12370	PDGF	NM_026840	Pdgfrl		Pdgfrl	YES		platelet-derived growth factor receptor-like	0	0	0	0	0	0	0	0	1	0	0	0	1	0	0	0	0	0	0	0	0	1	0	0	0	1	-0.3631	-0.0883667	-0.437533	-0.153967	0.808733	-0.0109	0.0557	0.4383	0.9041	2.03403	1.36627	-	-
x	2	14846	transcription factor	NM_011438	Sox12					SRY-box containing gene 12	0	0	0	0	0	0	0	0	0	1	0	0	1	0	1	0	0	0	0	0	0	1	0	0	0	2	0.0911	-0.643033	0.101167	-0.481067	-0.3425	0.793967	0.3599	0.133467	-0.4986	-0.2865	-0.0905667	-	neg
x	2	1046	transcription factor	NM_011443	Sox2				Sry related HMG box transcription factor, "maintains stemness"	Adult retina cDNA RIKEN full-length enriched library clone:A930101E03 product:SRY-box containing gene 2 full insert sequence. (Fragment).	0	0	0	0	0	0	0	0	0	1	0	0	1	0	0	0	0	0	0	0	0	0	0	1	0	1	-0.629867	-1.02737	-0.577533	-1.90517	-0.0327667	-0.301333	0.3772	0.264833	0.391667	0.0629333	0.407867	neg	neg
x	2	14841	transcription factor	NM_009238	Sox4					SRY (sex determining region Y)-box 4	0	0	0	1	0	0	0	0	0	1	0	0	2	1	0	0	0	0	0	0	0	0	1	0	0	2	-0.170233	-0.327633	0.309333	-0.6245	0.384033	0.429433	0.821533	0.972667	0.180267	-0.0731	0.6644	-	-
	2	15565	transcription factor	NM_011545	Tcf21		Tcf21	YES		transcription factor 21	0	0	0	0	0	0	0	0	0	1	0	0	1	0	0	0	0	0	0	0	1	0	0	0	0	1	0.00963333	0.344933	-0.0850333	0.500967	0.1795	-0.0632333	0.2209	-0.0228667	0.0622667	0.0123	-0.0677333	-	-
	2	1043	receptor other	NM_198107	Thrap5		Thrap5	YES		Adult retina cDNA RIKEN full-length enriched library clone:A930033B11 product:thyroid hormone receptor associated protein 5 full insert sequence.	0	0	0	0	0	0	0	0	1	0	0	0	1	1	0	0	0	0	0	0	0	0	1	0	0	2	1.00157	0.2405	0.632967	-1.9492	-0.609833	0.4208	0.583233	-0.451167	-1.16033	0.261667	0.100667	pos	-
	1	760		NM_011789	Apc2		Apc2	YES		adenomatosis polyposis coli 2	0	0	0	0	0	0	0	0	0	0	0	0	0	0	0	0	0	0	0	0	0	0	1	0	0	1	0.475967	-0.909233	0.668333	-0.9861	-0.662467	0.665867	0.393967	-0.310733	-1.24933	-0.0682667	-0.438133	-	neg
x	1	1894	BMP	NM_009758	Bmpr1a					bone morphogenetic protein receptor type 1A	0	0	0	0	0	0	0	0	0	0	0	0	0	0	0	0	0	0	0	0	1	0	0	0	0	1	0.0293333	-1.84273	-0.0691	-3.24077	-0.7401	-0.969067	-0.748867	0.512733	1.11957	-0.0982333	0.191267	-	neg
x	1	1896	BMP	NM_007561	Bmpr2		Bmpr2	YES		bone morphogenic protein receptor type II	0	0	0	0	0	0	0	0	0	1	0	0	1	0	0	0	0	0	0	0	0	0	0	0	0	0	0.231567	-2.36033	0.0746333	-2.42597	-1.5915	-0.478867	-0.9055	-0.300967	-0.601967	0.0538	-0.629367	-	neg
	1	3038	cell cycle	NM_009872	Cdk5r2		Cdk5r2	YES		cyclin-dependent kinase 5 regulatory subunit 2	0	0	0	0	0	1	1	0	0	1	0	0	3	0	0	0	0	0	0	0	0	0	0	0	0	0	0.258633	-0.1291	0.0283333	0.0108	-0.2112	0.3327	0.0764667	-0.233967	-1.02403	0.083	-0.424	-	-
	1	2390	cell cycle	NM_145990	Cdk5rap2	NM_145990	Cdk5rap2	YES		CDK5 regulatory subunit associated protein 2	0	0	0	0	0	0	0	0	0	0	0	0	0	1	0	0	0	0	0	0	1	0	0	0	1	3	0.5546	-0.74	-0.0856667	-2.1251	-1.0365	-1.1543	-0.319233	-0.721833	-0.2254	0.187833	0.2727	pos	neg
	1	2388	cell cycle	NM_144536	Cdkal1	NM_144536	Cdkal1	YES		CDK5 regulatory subunit associated protein	0	0	0	0	0	0	0	0	1	0	0	0	1	0	0	0	1	1	0	1	0	0	0	0	0	3	-0.371933	-0.907133	-0.819	-2.2733	-1.29937	-0.363567	0.1309	-0.531433	-0.410733	-0.159133	-0.711233	-	neg
	1	3049	cell cycle	NM_183294	Cdkl1					cyclin-dependent kinase-like 1 (CDC2-related	0	0	0	0	0	0	0	0	0	0	0	0	0	1	0	0	0	0	0	0	1	0	0	0	0	2	0.0372	0.204067	-0.0792667	0.244733	0.139433	-0.0319	0.0219	-0.00206667	-0.124433	-0.0563	0.100067	-	-
	1	3045	cell cycle	NM_009877	Cdkn2a		Cdkn2a	YES	p16INK4a	cyclin-dependent kinase inhibitor 2A	0	0	0	0	0	0	0	0	0	0	0	0	0	0	0	0	0	0	0	0	0	1	0	0	0	1	0.486333	0.0473667	-0.0177	0.261767	-0.0224	-0.267167	-0.0814	-0.0657	-0.236067	-0.106367	0.00243333	-	-
	1	4279	FGF	NM_008002	Fgf10					fibroblast growth factor 10	0	0	0	0	0	0	0	0	0	0	0	0	0	0	0	0	0	0	0	0	1	0	0	0	0	1	0.1904	0.123333	0.278167	0.394067	0.239633	0.0761	0.237633	0.132233	0.0845333	-0.0253667	0.1639	-	-
	1	4264	FGF	NM_010198	Fgf11		Fgf11	YES		Fgf11 protein.	0	0	0	0	0	0	0	0	0	0	0	0	0	0	0	0	0	0	0	0	0	0	1	0	0	1	-3.05307	-1.29053	-2.74073	-0.1754	-0.8187	1.03713	0.0664667	0.0340667	-1.25547	-0.261567	-1.3972	neg	neg
	1	4265	FGF	NM_010199	Fgf12	NM_010199		YES		Fgf12	1	0	0	0	0	0	0	0	0	0	0	0	1	1	0	1	0	0	0	0	1	0	0	0	0	3	0.337033	-1.3389	1.1561	0.253833	-0.545367	1.22203	-0.734067	1.53747	0.8132	0.0335333	-0.251767	-	neg
	1	4293	FGF	NM_008009	Fgfbp1		Fgfbp1	YES		fibroblast growth factor binding protein 1	0	0	0	0	0	0	0	0	0	0	0	0	0	0	0	0	0	0	0	0	1	0	0	0	0	1	-0.238133	0.428667	-0.188533	0.773	0.5443	0.0272333	0.154833	0.0942333	0.387667	0.0457333	0.1302	-	-
x	1	1693	FGF	NM_010206	Fgfr1		Fgfr1	YES		Basic fibroblast growth factor receptor 1 precursor (EC 2.7.1.112) (FGFR-1) (bFGF-R) (MFR).	0	0	0	0	0	0	0	0	0	1	0	0	1	0	0	0	0	0	0	0	0	0	0	0	0	0	0.3962	-0.580267	-0.1486	-2.4211	-0.344933	-0.434233	-0.0788333	-0.7823	-0.144167	0.9947	-0.0867	-	neg
	1	4268	FGF	NM_201230	Fgfr1op					Fgfr1op protein.	0	0	0	0	0	0	0	0	1	0	0	0	1	0	0	0	0	0	0	0	0	0	0	0	0	0	0.307767	-1.8826	-0.113867	-2.4431	-1.6203	-1.10487	-1.07903	-0.3847	-0.6207	-1.2828	-1.3872	-	neg
x	1	5065	Notch	NM_008236	Hes2		Hes2	YES		hairy and enhancer of split 2	0	0	0	0	0	0	0	0	0	0	1	0	1	0	0	0	0	0	0	0	0	0	0	0	0	0	-0.3258	0.5446	-0.4487	1.2087	0.452233	0.0898333	0.0830333	-0.1769	0.2213	0.0194333	0.1502	-	pos
	1	7830	IGF	NM_009951	Igf2bp1		Igf2bp1	YES		insulin-like growth factor 2 binding protein 1	0	0	0	0	0	0	0	0	0	0	1	0	1	1	0	0	0	0	0	0	0	0	0	0	0	1	0.2657	-0.198867	-0.890933	-0.566033	-1.5725	-2.10853	-1.00617	-1.47407	-2.53437	-2.61097	-1.96047	-	-
	1	7834	IGF	NM_008341	Igfbp1					insulin-like growth factor binding protein 1	0	0	0	0	0	0	0	0	0	0	0	0	0	0	0	0	0	0	0	0	0	0	1	0	0	1	-0.0385	0.319567	-0.0725333	1.20903	0.195267	0.264833	0.167833	-0.0534667	0.0943	0.188133	0.167433	-	-
	1	7836	IGF	NM_008343	Igfbp3					insulin-like growth factor binding protein 3	0	0	0	0	0	0	0	0	1	0	0	0	1	1	0	0	0	0	0	1	0	0	0	0	0	2	1.23317	-0.6199	-0.172767	-4.01773	-2.2111	-2.5195	-1.65617	-2.92483	-0.789933	-0.317833	-1.24317	pos	neg
	1	308	growth factor other	NM_008048	Igfbp7	NM_008048	Igfbp7	YES		2 days neonate sympathetic ganglion cDNA RIKEN full-length enriched library clone:7120442H03 product:insulin-like growth factor binding protein 7 full insert sequence.	0	0	0	0	0	0	0	0	0	0	0	0	0	0	0	0	0	0	0	0	1	0	0	0	1	2	-0.540633	0.553933	-0.148667	0.819333	1.51063	0.184633	0.240267	0.498433	1.82363	2.66663	2.0867	neg	pos
	1	7841	IGF	NM_018741	Igfbpl1		Igfbpl1	YES		insulin-like growth factor binding protein-like	0	0	0	0	0	1	0	0	0	0	0	0	1	0	0	0	1	0	0	1	0	1	0	0	0	3	0.559933	-0.3138	0.578567	-0.480133	0.163433	0.408333	-0.346433	0.273533	-0.2126	0.683867	0.0890333	pos	-
x	1	9257	transcription factor	NM_001025251	Mbp	NM_001025251		YES		myelin basic protein isoform 1	0	0	0	0	0	0	0	0	0	1	0	0	1	0	0	0	0	0	0	0	0	0	0	0	0	0	-1.40087	1.24447	4.1035	1.1519	4.43973	4.74187	0.442867	1.18907	4.82203	5.16327	2.5276	neg	pos
x	1	9255	transcription factor	NM_008665	Myt1	NM_008665	Myt1	YES		myelin transcription factor 1	1	0	1	0	0	0	0	0	0	0	1	0	3	0	0	0	0	0	0	0	0	0	0	0	0	0	0.984867	-1.06837	1.1317	-1.58847	0.308933	0.221133	0.801867	0.902567	0.457633	-0.438033	0.7866	pos	neg
	1	11168	transcription factor	NM_008699	Nkx2-3					NK2 transcription factor related locus 3	0	0	0	0	0	0	0	0	0	0	0	0	0	0	0	0	0	0	0	0	0	0	1	0	0	1	0.118467	0.731733	-0.225433	2.85077	0.9334	-0.216067	0.0182667	0.0602667	-0.1777	-0.1447	0.247433	-	pos
	1	967	transcription factor	NM_023504	Nkx2-4					Adult male testis cDNA RIKEN full-length enriched library clone:1700001P03 product:similar to HOMEOBOX TRANSCRIPTION FACTOR.	0	0	0	0	0	0	0	0	1	0	0	0	1	0	0	0	0	0	0	0	0	0	0	0	0	0	0.410667	-0.220967	0.289867	1.01323	0.129967	0.1719	-0.2753	-0.0088	-0.5051	0.0446333	0.0828	-	-
x	1	11784	transcription factor	NM_016967	Olig2		Olig2	YES		oligodendrocyte transcription factor 2	0	1	0	0	0	0	0	0	0	0	0	0	1	0	0	0	0	0	0	0	0	0	1	0	0	1	1.7037	-0.516967	0.8769	-3.24307	-1.3328	-1.6393	0.335133	-0.393267	-1.03017	-1.74913	-0.678133	pos	neg
	1	11938		NM_008780	Pax1	NM_008780		YES		paired box gene 1	0	0	0	0	0	0	0	0	0	0	0	0	0	0	0	0	0	0	0	0	0	0	1	0	0	1	0.0584667	0.286167	-0.1855	0.711633	0.3153	0.0649	0.00486667	0.0929667	-0.100233	-0.0250667	0.1124	-	-
x	1	10628		NM_008782	Pax5	NM_008782	Pax5	YES		n/a	0	0	0	0	0	0	0	0	0	0	0	0	0	0	0	0	0	0	0	0	1	0	0	0	1	2	-0.185033	0.3593	-0.394467	0.941933	0.550667	0.1584	0.2918	-0.0729	0.1573	0.0422	0.164667	-	-
	1	11942		NM_011039	Pax7		Pax7	YES		paired box gene 7	0	0	0	0	0	0	0	0	0	0	1	0	1	0	0	0	0	0	0	0	0	0	0	0	0	0	-0.0758667	0.2015	-0.340567	0.517733	0.207467	0.1451	0.0521	-0.0208333	0.168467	-0.0888333	0.107667	-	-
	1	1772	receptor other	NM_008809	Pdgfrb		Pdgfrb	YES		Beta platelet-derived growth factor receptor precursor (EC 2.7.1.112) (PDGF-R-beta).	0	0	0	0	0	0	0	0	0	0	1	0	1	0	0	0	0	0	0	0	0	0	0	0	0	0	-0.0755	-0.156233	2.33507	0.287033	1.84053	2.57837	1.6753	1.99883	0.516233	1.91447	1.1414	-	-
	1	12333		NM_028477	Plpcd					placental prolactin-like protein C delta	0	0	0	0	0	0	0	0	0	0	0	1	1	0	0	0	0	0	1	0	1	0	0	0	0	2	-0.0284667	0.3722	0.225867	1.23367	0.2179	0.0175	-0.0154	0.331133	0.356633	0.2393	0.170833	-	-
	1	12717		NM_025896	Plpi					prolactin-like protein I	0	0	0	0	0	0	0	0	0	0	0	0	0	0	0	0	0	0	0	0	1	0	0	0	0	1	0.1184	0.7606	0.637667	3.177	0.802767	0.0144667	0.194867	0.4336	0.8691	0.392433	1.0503	-	pos
x	1	15589	transcription factor	NM_009237	Sox3					Transcription factor SOX-3.	0	0	0	0	0	0	0	0	0	0	1	0	1	0	0	0	0	0	0	0	0	0	0	0	0	0	0.3909	-0.718	0.1479	-1.86323	-1.1569	-0.929533	0.401533	-0.756633	-1.44027	-0.763167	-0.9386	-	neg
x	1	14847	transcription factor	NM_173384	Sox30					SRY-box containing gene 30	0	0	0	1	0	0	0	0	0	0	0	0	1	1	0	0	0	0	0	0	1	0	0	0	0	2	-0.145467	0.3168	-0.0152	0.5733	0.177533	0.0252	0.111033	0.0130333	0.0173333	0.0617667	0.3223	-	-
	1	15561	transcription factor	NM_011544	Tcf12		Tcf12	YES		transcription factor 12	0	0	0	0	0	0	0	0	1	0	0	0	1	0	0	0	0	0	0	0	0	0	0	0	0	0	0.674533	-1.67747	0.0242	-3.9388	-1.0183	-0.441567	-0.0253333	-0.256967	0.0853667	-0.152433	-0.6106	pos	neg
	1	15563	transcription factor	NM_009330	Tcf2					transcription factor 2	0	0	0	0	0	0	0	0	0	0	0	0	0	0	0	0	0	0	0	0	0	0	1	0	0	1	-0.426233	1.1281	-0.270333	2.19073	0.8446	0.2623	0.3699	0.1826	0.467267	0.260933	0.388767	-	pos
x	1	15568	transcription factor	NM_013685	Tcf4		Tcf4	YES		Transcription factor 4 (Immunoglobulin transcription factor 2) (ITF-2) (MITF-2) (SL3-3 enhancer factor 2) (SEF-2) (Class A helix-loop-helix transcription factor ME2).	0	0	0	0	0	0	0	0	0	0	0	0	0	0	0	0	0	0	0	0	1	0	0	0	0	1	0.4466	-1.23983	0.769433	-1.58727	-0.524833	-0.00433333	-0.486667	0.7864	0.235567	-0.795233	-0.2714	-	neg
	1	15423	receptor other	NM_172424	Thrap2		Thrap2	YES		thyroid hormone receptor associated protein 2	0	0	0	0	0	0	0	0	0	0	0	0	0	0	0	0	0	0	0	0	0	0	1	0	0	1	0.323833	-1.44107	0.526133	-1.9208	-0.811533	0.9318	0.213733	-0.337967	-0.831633	0.726533	0.117667	-	neg
	1	15424	receptor other	NM_146153	Thrap3					thyroid hormone receptor associated protein 3	0	0	0	0	0	0	0	0	0	0	0	0	0	0	0	0	0	0	0	0	0	0	0	1	0	1	1.21567	-0.722867	0.882	-1.69283	-0.332833	0.167333	0.1999	-0.817333	-0.572267	0.0900333	-0.0593333	pos	neg
x	0	759		NM_007462	Apc		Apc	YES		adenomatosis polyposis coli	0	0	0	0	0	0	0	0	0	0	0	0	0	0	0	0	0	1	1	0	0	0	0	0	0	2	1.5147	-2.85113	1.23907	-2.95367	-1.67263	0.1518	-1.27883	-0.712833	-0.617233	-0.4823	-0.991767	pos	neg
	0	14162		NM_011318	Apcs					serum amyloid P-component	0	0	0	0	0	0	0	0	0	0	0	0	0	0	0	0	0	0	0	0	0	0	0	0	0	0	-0.6532	1.71887	-0.2668	2.9111	1.6737	0.0954	0.554133	0.648767	0.8769	0.448167	0.9833	neg	pos
	0	1884	BMP	NM_009755	Bmp1		Bmp1	YES		bone morphogenetic protein 1	0	0	0	0	0	0	1	0	0	0	0	0	1	0	0	0	0	0	0	0	0	0	0	0	0	0	0.125133	0.6133	-0.168167	-3.2813	0.576933	0.415567	0.828333	-0.573367	0.6695	1.61197	0.408533	-	pos
	0	9353	BMP	NM_009756	Bmp10					n/a	0	0	0	0	0	0	0	0	0	0	0	0	0	0	0	0	0	0	0	0	0	0	0	0	0	0	-0.3409	1.01667	-0.3113	2.26483	0.680933	0.0282	0.417233	0.217933	0.515833	0.309667	0.572867	-	pos
	0	1885	BMP	NM_009757	Bmp15					bone morphogenetic protein 15	0	0	0	0	0	1	0	0	0	0	0	0	1	0	0	0	0	0	0	0	0	0	0	0	0	0	0.194233	0.180733	0.1375	0.389633	0.0821333	0.0293333	0.0782667	0.1137	0.199633	0.0299	0.376	-	-
	0	1886	BMP	NM_007553	Bmp2					bone morphogenetic protein 2	0	0	0	1	0	0	0	0	0	0	0	0	1	0	0	0	0	0	1	0	0	0	0	0	0	1	0.0791667	0.243033	0.0029	0.980033	0.383033	0.0218333	-0.2165	0.0765333	0.302267	0.314633	0.422133	-	-
	0	1843	BMP	NM_080708	Bmp2k		Bmp2k	YES		BMP2 inducible kinase	0	0	0	0	0	0	0	0	0	0	0	0	0	0	0	0	0	0	0	0	0	0	0	0	0	0	0.7375	-0.6789	0.551033	-0.3681	-0.313933	-0.0567	-0.259467	-0.276667	-0.1722	0.670267	0.5435	pos	neg
	0	1887	BMP	NM_173404	Bmp3		Bmp3	YES		bone morphogenetic protein 3	0	0	0	0	0	0	0	0	0	0	0	0	0	0	0	0	0	0	0	0	0	0	0	0	0	0	-0.0959667	-0.0658667	-0.0123	0.917733	-0.0639333	0.164367	0.0648333	-0.0311	-0.373167	0.0989	0.00126667	-	-
	0	1888	BMP	NM_007554	Bmp4					Bone morphogenetic protein 4 precursor (BMP-4) (BMP-2B).	0	0	0	0	0	0	0	0	0	0	0	0	0	0	0	0	0	0	0	0	0	0	0	0	0	0	-2.35627	-0.213933	-1.65403	0.943633	-0.2178	0.9092	0.227633	0.915733	-0.208767	-0.1639	-0.202433	neg	-
	0	1890	BMP	NM_007556	Bmp6		Bmp6	YES		bone morphogenetic protein 6	0	0	0	0	0	0	0	0	0	0	0	0	0	0	0	0	0	0	0	0	0	0	0	0	0	0	-0.374233	0.535	0.915733	2.06	2.01267	1.47447	0.747967	0.799133	1.00113	4.44813	1.87707	-	pos
	0	1891	BMP	NM_007557	Bmp7		Bmp7	YES		bone morphogenetic protein 7	0	0	0	0	0	0	0	0	0	0	0	0	0	0	0	0	0	0	0	0	0	0	0	0	0	0	-0.584633	-1.19037	-2.19403	-2.63147	-2.38517	-2.47333	-0.4314	-1.7247	-1.92537	-2.01377	-2.96023	neg	neg
	0	1892	BMP	NM_007558	Bmp8a		Bmp8a	YES		Bone morphogenetic protein 8A precursor (BMP-8A) (Osteogenic protein 2) (OP-2).	0	0	0	0	0	0	0	0	0	0	0	0	0	0	0	0	0	0	0	0	0	0	0	0	0	0	-0.0950667	0.0334667	-0.420233	0.158167	-0.205667	-0.236633	-0.00656667	-0.1498	-0.195433	-0.272933	-0.242733	-	-
	0	1893	BMP	NM_007559	Bmp8b					bone morphogenetic protein 8b	0	0	0	0	0	0	0	0	0	0	0	0	0	0	0	0	0	0	0	0	0	0	0	0	0	0	-0.0976333	0.0328	-0.0675333	0.250133	0.146933	0.00496667	-0.0267333	-0.0506333	0.0005	-0.0977333	-0.1143	-	-
	0	2931		NM_028472	Bmper		Bmper	YES		crossveinless 2	0	0	0	1	0	0	0	0	0	0	0	0	1	0	0	0	0	1	0	0	0	0	0	0	0	1	0.0380667	-0.175567	0.0895667	-1.67203	-0.219633	0.0505333	0.302367	0.529	1.2256	-0.0844667	-0.875233	-	-
x	0	1895	BMP	NM_007560	Bmpr1b		Bmpr1b	YES		bone morphogenetic protein receptor type 1B	0	0	0	0	0	0	0	0	0	0	0	0	0	0	0	0	0	0	0	0	0	0	0	0	0	0	-0.251067	-1.62433	0.341133	-1.93913	0.0512667	-0.5133	-0.2622	1.41227	1.65913	-0.350167	0.422433	-	neg
	0	10345		NM_194444	Cdk10		Cdk10	YES		n/a	0	0	0	0	0	0	0	0	0	0	0	0	0	0	0	0	0	0	0	0	0	0	0	0	0	0	0.9283	0.623733	0.875833	-0.6544	-0.0571	0.252033	0.150967	-0.499867	-1.0294	0.358233	0.130733	pos	pos
	0	2387	cell cycle	NM_013812	Cdk2ap1					CDK2 (cyclin-dependent kinase 2)-associated	0	0	0	0	1	0	0	0	0	0	0	0	1	0	0	0	0	0	0	0	0	0	0	0	0	0	1.18087	-0.111033	0.984267	-1.67557	-0.7893	-0.849433	-0.1203	-0.7413	-1.044	-1.22647	-0.207667	pos	-
	0	3036	cell cycle	NM_027165	Cdk3		Cdk3	YES		cyclin-dependent kinase 3	0	0	0	0	0	0	0	0	0	0	0	0	0	0	0	0	0	0	0	0	0	0	0	0	0	0	0.254933	-0.0232	-0.0853	0.185133	-0.307067	-0.111867	-0.113	-0.3131	-0.5528	-0.2692	-0.513967	-	-
	0	3051	cell cycle	NM_007668	Cdk5		Cdk5	YES		cyclin-dependent kinase 5	0	0	0	0	0	0	0	0	0	0	0	0	0	0	0	0	0	0	0	0	0	0	0	0	0	0	0.6709	-0.215767	1.15137	-0.906967	0.1759	0.795533	0.176	-0.0064	-0.5876	0.6405	0.110233	pos	-
	0	2389		NM_025876	Cdk5rap1					CDK5 regulatory subunit associated protein 1	0	0	0	0	0	0	0	0	0	0	0	0	0	0	0	0	0	0	0	0	0	0	0	0	0	0	0.1846	-0.514133	-0.0811667	-1.41643	-0.8563	-0.0259333	-0.168033	-0.258067	-0.5981	-0.188	-0.704167	-	neg
x	0	3039	cell cycle	NM_009873	Cdk6					cyclin-dependent kinase 6	0	0	0	0	0	0	0	0	0	0	0	0	0	0	0	0	0	0	0	0	0	0	0	0	0	0	0.3549	-0.290867	0.2423	0.168433	-0.5769	-0.0763667	0.0398667	0.150167	-0.659633	-0.387667	-0.525767	-	-
	0	2460	DNA repair	NM_009874	Cdk7					Cell division protein kinase 7 (EC 2.7.1.37) (CDK-activating kinase) (CAK) (TFIIH basal transcription factor complex kinase subunit) (39 kDa protein kinase) (P39 Mo15) (Protein-tyrosine kinase MPK-7) (CR4 protein	0	0	0	0	0	0	0	0	0	0	0	0	0	0	0	1	0	0	0	0	0	0	0	0	0	1	0.414133	-1.192	0.2948	-1.54883	-1.01953	-0.487567	-0.569133	-0.394333	-0.645467	-0.371833	-0.799667	-	neg
	0	3040	cell cycle	NM_153599	Cdk8					cyclin-dependent kinase 8 isoform a	0	0	0	1	0	0	1	0	0	0	0	0	2	0	0	0	0	0	0	0	0	0	0	0	0	0	0.766333	-1.14013	0.158233	-1.86183	-1.2586	-0.846633	-0.690467	-0.325833	-0.6048	-1.18397	-1.0988	pos	neg
	0	3041	cell cycle	NM_130860	Cdk9		Cdk9	YES		cyclin-dependent kinase 9	0	0	0	0	0	0	0	0	0	0	0	0	0	0	0	0	0	0	0	0	0	0	0	0	0	0	0.685467	0.0856333	0.323667	-2.37507	-0.2775	-0.203433	0.0596	-0.455667	-0.9739	-0.0764667	-0.0044	pos	-
	0	3052	cell cycle	NM_177270	Cdkl2	NM_177270	Cdkl2	YES		cyclin-dependent kinase-like 2 (CDC2-related	0	0	0	0	0	0	0	0	0	0	0	0	0	0	0	0	0	0	0	0	0	0	0	0	0	0	0.124033	-0.373033	0.846733	-0.0977333	-0.0735333	1.08263	-0.5324	0.3644	-0.309467	0.246367	-0.3674	-	-
	0	3042	cell cycle	NM_007669	Cdkn1a				p21	cyclin-dependent kinase inhibitor 1A (P21)	0	0	0	0	0	0	0	0	0	0	0	0	0	0	0	0	0	0	0	0	0	0	0	0	0	0	-1.9744	0.640567	-2.751	-2.28517	-1.0227	-1.0164	-0.9999	-1.9459	-1.04067	0.1726	-1.33183	neg	pos
	0	3043	cell cycle	NM_009875	Cdkn1b		Cdkn1b	YES		cyclin-dependent kinase inhibitor 1B (P27)	0	0	0	1	0	0	0	0	0	0	0	0	1	0	0	0	0	0	0	0	0	0	0	0	0	0	0.523	-0.896067	0.311567	-0.5889	-0.78	0.202633	-0.4752	-0.210533	-0.687867	-0.406	-0.458267	pos	neg
	0	3044	cell cycle	NM_009876	Cdkn1c					Cyclin-dependent kinase inhibitor 1C (Cyclin-dependent kinase inhibitor p57) (p57KIP2).	0	0	0	0	0	0	0	0	0	0	0	0	0	0	0	0	0	0	0	0	0	0	0	0	0	0	-2.52313	0.829867	-2.62947	0.4658	0.7736	0.0903667	1.4147	1.53907	-0.2536	-0.762933	-0.807767	neg	pos
	0	3046	cell cycle	NM_007670	Cdkn2b		Cdkn2b	YES		cyclin-dependent kinase inhibitor 2B (p15	0	0	0	0	0	0	0	0	0	0	0	0	0	0	0	0	0	0	0	0	0	0	0	0	0	0	-0.393233	-0.142733	-0.758567	-0.470133	0.617333	-0.277533	-0.0300333	-0.0671667	1.4876	1.7555	1.83193	-	-
	0	3048	cell cycle	NM_009878	Cdkn2d					cyclin-dependent kinase inhibitor 2D (p19	0	0	0	0	0	0	0	0	0	0	0	0	0	0	0	0	0	0	0	0	0	0	0	0	0	0	-0.134233	-0.3402	-0.464167	-1.4105	-1.0244	-0.279067	-0.411733	-0.709867	-1.39213	-0.581567	-0.849633	-	-
	0	3592		NM_026373	Cdk2ap2		Cdk2ap2	YES		DOC-1 related protein	0	0	0	0	0	0	0	0	0	0	0	0	0	1	0	0	0	0	0	0	0	0	0	0	0	1	0.1912	0.274233	0.186767	-1.35673	-0.4856	-0.505733	0.0984667	-0.461633	-1.04943	-0.154667	-0.0926333	-	-
	0	2391	cell cycle	NM_030248	Cdk5rap3		Cdk5rap3	YES		CDK5 regulatory subunit associated protein 3	0	0	0	0	0	0	0	0	0	0	0	0	0	0	1	0	0	0	0	0	0	0	0	0	0	1	0.0176667	0.665133	-0.1858	-1.6981	0.3086	0.304433	0.382533	-0.276933	-0.3457	1.0114	0.00403333	-	pos
	0	9372	FGF	NM_008007	Fgf3		Fgf3	YES		n/a	0	0	0	0	0	0	0	0	0	0	0	0	0	0	1	0	0	0	0	0	0	0	0	0	0	1	-0.134467	0.0305333	-0.368033	0.0629333	-0.0845	0.0834667	-0.200167	-0.2907	-0.518767	-0.202767	-0.3665	-	-
	0	4278	FGF	NM_010197	Fgf1	NM_010197		YES		fibroblast growth factor 1	0	0	0	0	0	0	0	0	0	0	0	0	0	0	0	0	0	0	0	0	0	0	0	0	0	0	-0.503833	-1.3334	0.538667	-1.1662	0.225033	1.43253	0.0387333	1.25553	0.8593	0.9982	0.700133	neg	neg
	0	4280	FGF	NM_183064	Fgf12	NM_183064		YES		fibroblast growth factor 12 isoform a	0	0	0	0	0	0	0	0	0	0	0	0	0	0	0	0	0	0	0	0	0	0	0	0	0	0	0.376067	-1.44043	1.1044	0.0788	-0.564133	1.0773	-0.720867	1.53953	0.796567	0.04	-0.436067	-	neg
	0	4281	FGF	NM_010200	Fgf13					fibroblast growth factor 13	0	0	0	0	0	0	0	0	0	0	0	0	0	0	0	0	0	0	0	0	0	0	0	0	0	0	-0.3598	0.1053	0.5128	1.53037	0.358267	1.65377	0.280233	0.6523	-0.1961	-0.410333	-0.483667	-	-
	0	4282	FGF	NM_207667	Fgf14	NM_207667	Fgf14	YES		fibroblast growth factor 14 isoform b	0	0	0	0	1	0	0	0	0	0	0	0	1	0	0	0	0	1	0	0	0	0	0	0	0	1	0.0317667	-0.6903	0.1729	-0.2906	-0.610767	0.142367	-0.6252	-0.0376	-0.564367	-0.480667	-0.1941	-	neg
	0	4266	FGF	NM_010201	Fgf14	NM_010201	Fgf14	YES		Fgf14	1	0	0	0	0	0	0	0	0	0	0	0	1	0	0	0	0	0	0	0	0	0	0	0	0	0	-0.166667	-0.833267	-0.0652667	0.0215	-0.651033	0.881133	-0.482933	-0.0543	-0.796967	-0.169367	-0.4731	-	neg
	0	10436		NM_030614	Fgf16					n/a	0	0	0	0	0	0	0	0	0	0	0	0	0	0	0	0	0	0	0	0	0	0	0	0	0	0	-0.6028	0.973067	-0.6227	1.81047	0.694867	0.313467	0.224533	0.0892	0.369567	0.375333	0.301867	neg	pos
	0	4284	FGF	NM_008004	Fgf17		Fgf17	YES	dorsal	fibroblast growth factor 17	0	0	0	0	0	0	0	0	0	0	0	0	0	0	0	0	0	0	0	0	0	0	0	0	0	0	-0.0221	0.0217667	0.0362333	0.132333	0.0634	-0.101833	-0.168333	-0.0772333	-0.206367	-0.0493667	-0.1099	-	-
	0	4285	FGF	NM_008005	Fgf18				dorsal	fibroblast growth factor 18	0	0	0	0	0	0	0	0	0	0	0	0	0	0	0	0	0	0	0	0	0	0	0	0	0	0	-0.2372	0.259467	-0.1737	0.165433	0.578567	0.5928	0.00706667	-0.0703	-0.235267	1.51273	-0.271867	-	-
	0	9371	FGF	NM_008006	Fgf2		Fgf2	YES		n/a	0	0	0	0	0	0	0	0	0	0	0	0	0	0	0	0	0	0	0	0	0	0	0	0	0	0	0.0521667	-0.3203	-0.1612	0.1406	0.00626667	-0.0659	-0.153967	-0.157067	-0.3472	0.7813	-0.124	-	-
	0	4286	FGF	NM_030610	Fgf20	NM_030610		YES		Fibroblast growth factor 20 (FGF-20).	0	0	0	0	0	0	0	0	0	0	0	0	0	0	0	0	0	0	0	0	0	0	0	0	0	0	0.235	0.1356	0.3039	0.395667	0.2189	-0.0419333	0.118867	0.0849333	0.0459667	-0.2302	0.118267	-	-
	0	10437		NM_023304	Fgf22		Fgf22	YES		n/a	0	0	0	0	0	0	0	0	0	0	0	0	0	0	0	0	0	0	0	0	0	0	0	0	0	0	0.2627	-0.115	0.0239	-0.293267	-0.2476	-0.2108	-0.0968667	-0.265967	-0.592067	-0.1937	-0.154333	-	-
	0	4287	FGF	NM_022657	Fgf23					fibroblast growth factor 23	0	0	0	0	0	0	0	0	0	0	0	0	0	0	0	0	0	0	0	0	0	0	0	0	0	0	-0.0918333	0.3185	-0.425833	1.0087	0.297467	0.0441	0.2266	0.0252	0.0171333	-0.0989	0.109933	-	-
	0	4288	FGF	NM_010202	Fgf4		Fgf4	YES		fibroblast growth factor 4	0	0	1	0	0	0	0	0	0	0	0	0	1	0	0	0	0	0	0	0	0	0	0	0	0	0	0.0200667	0.0641	-0.133167	0.146667	-0.0236	-0.00516667	0.0192	-0.172	0.0537333	-0.268633	0.0767	-	-
	0	4289	FGF	NM_010203	Fgf5					fibroblast growth factor 5	0	0	0	0	0	0	0	0	0	0	0	0	0	0	0	0	0	0	0	0	0	0	0	0	0	0	0.394867	-0.00113333	0.301967	0.257667	0.0272333	0.0152333	-0.114233	0.1156	-0.042	-0.168067	0.199967	-	-
	0	4290	FGF	NM_008008	Fgf7				dorsal	fibroblast growth factor 7	0	0	0	0	0	0	0	0	0	0	0	0	0	0	0	0	0	0	0	0	0	0	0	0	0	0	0.0367	-0.128533	0.513367	0.281267	0.1986	0.252933	-0.278833	0.0433	0.262467	0.3945	-0.0167333	-	-
	0	4291	FGF	NM_010205	Fgf8				ventral	fibroblast growth factor 8	0	0	0	0	0	0	0	0	0	0	0	0	0	0	0	0	0	0	0	0	0	0	0	0	0	0	0.3831	-0.0975333	-0.00263333	0.333667	-0.0530333	-0.104533	-0.151067	-0.1129	-0.463167	-0.1071	-0.121533	-	-
x	0	4294	FGF	NM_008010	Fgfr3					Fibroblast growth factor receptor 3 precursor (EC 2.7.1.112) (FGFR-3) (Heparin-binding growth factor receptor).	0	0	0	0	0	0	0	0	0	0	0	0	0	0	0	0	0	0	0	0	0	0	0	0	0	0	0.199233	-1.35393	0.540667	-2.7705	-1.00933	-1.15353	-0.230233	0.153633	0.00296667	-0.3169	-0.159167	-	neg
	0	4298	FGF	NM_054071	Fgfrl1		Fgfrl1	YES		fibroblast growth factor receptor-like 1	0	0	0	0	0	0	0	0	0	0	0	0	0	0	0	0	0	0	0	0	0	0	0	0	0	0	0.529733	1.04373	-0.1589	-2.47183	0.296733	-1.30137	0.254	-0.742833	0.0810667	1.32677	-0.3046	pos	pos
	0	4292	FGF	NM_013518	Fgf9					fibroblast growth factor 9	0	0	0	0	0	0	0	0	0	0	0	0	0	1	0	0	0	0	0	0	0	0	0	0	0	1	-0.259167	0.00913333	0.0992	1.2199	0.0345	1.0571	-0.150867	0.1268	-0.537	-0.251	-0.117133	-	-
x	0	4300	FGF	NM_010207	Fgfr2		Fgfr2	YES		fibroblast growth factor receptor 2 isoform	0	0	0	0	0	0	0	0	0	0	0	0	0	1	0	0	0	0	0	0	0	0	0	0	0	1	0.382067	-0.584433	0.0470333	-0.532433	-0.175233	0.471667	-0.137133	-0.1691	-0.113167	0.211033	0.0007	-	neg
x	0	11219		NM_008079	Galc		Galc	YES		NOD-derived CD11c #NAME? dendritic cells cDNA RIKEN full-length enriched library clone:F630106A07 product:galactosylceramidase full insert sequence.	0	0	0	0	0	0	0	0	0	0	0	0	0	0	0	0	0	0	0	0	0	0	0	0	0	0	0.2125	-1.22113	0.0493667	-1.9484	-0.242467	-0.533333	0.0711333	0.1378	0.546833	0.0128667	0.1943	-	neg
x	0	7789		NM_008321	Id3					inhibitor of DNA binding 3	0	0	1	0	0	0	0	0	0	0	0	0	1	0	1	0	0	0	0	0	0	0	0	0	0	1	-0.465267	-0.265733	-0.8486	-0.0120667	-1.04627	-1.91193	-0.267333	-1.00963	-1.68047	-0.664767	1.53153	-	-
x	0	5068	Notch	NM_010419	Hes5		Hes5	YES		hairy and enhancer of split 5	0	0	0	1	0	0	0	0	0	0	0	0	1	0	0	0	0	0	0	0	0	0	0	0	0	0	-0.0975667	-0.0766667	0.290633	-0.258533	-0.3106	-0.2487	1.3886	1.15757	-0.144133	-1.85873	0.287567	-	-
x	0	5070	Notch	NM_033041	Hes7		Hes7	YES		hairy and enhancer of split 7	0	0	0	0	0	0	1	0	0	0	0	0	1	0	0	0	0	0	0	0	0	0	0	0	0	0	0.1078	-0.1894	0.0524667	0.00153333	-0.0119	0.000266667	-0.0395	-0.0757667	-0.545567	0.2055	-0.00343333	-	-
x	0	5318	transcription factor	NM_010420	Hesx1		Hesx1	YES	dorsal, transcriptional target of OTX2	homeo box gene expressed in ES cells	0	0	0	0	0	0	0	0	0	0	0	0	0	0	0	0	0	0	0	0	0	0	0	0	0	0	-0.0266667	0.4088	0.1179	1.19473	0.3633	0.115667	0.0685333	0.0562	0.227067	0.102633	0.389867	-	-
x	0	5067	Notch	NM_008235	Hes1					hairy and enhancer of split 1	0	0	0	0	0	0	0	0	0	0	0	0	0	1	0	0	0	0	0	0	0	0	0	0	0	1	0.0318	-1.5729	-1.2116	-2.38597	-2.35867	-2.53733	-1.18043	-1.61127	-1.52953	-1.97063	-1.6694	-	neg
x	0	5071	Notch	NM_010423	Hey1		Hey1	YES	Hesr1	hairy/enhancer-of-split related with YRPW motif	0	0	0	0	0	0	0	0	0	0	0	0	0	0	0	0	0	0	0	0	0	0	0	0	0	0	-1.35973	0.0758	-1.65993	-2.45943	0.0549667	-0.844433	0.423267	0.435667	0.198967	0.200867	0.144167	neg	-
x	0	5066	Notch	NM_008237	Hes3		Hes3	YES		hairy and enhancer of split 3	0	0	0	0	0	0	0	0	0	0	0	0	0	1	0	0	0	0	0	0	0	0	0	0	0	1	-0.0604667	0.306833	-0.431733	1.01107	0.1169	0.0663	-0.0292333	-0.2335	-0.0263667	0.249	0.00266667	-	-
x	0	5073	transcription factor	NM_013905	Heyl		Heyl	YES		Hairy-related transcription factor 3	0	0	0	0	0	0	0	0	0	0	0	0	0	0	0	0	0	0	0	0	0	0	0	0	0	0	-0.262233	0.557467	-0.375633	1.44843	0.2876	0.210533	0.0541667	-0.105633	0.254633	0.0986667	0.336033	-	pos
x	0	5069	Notch	NM_019479	Hes6					hairy and enhancer of split 6	0	0	0	0	0	0	0	0	0	0	0	0	0	1	0	0	0	0	0	0	0	0	0	0	0	1	0.200033	0.9273	0.3693	-1.11403	-0.121333	-0.238367	0.619	0.108133	-0.9224	-0.997133	0.135333	-	pos
x	0	5072	Notch	NM_013904	Hey2				Hesr2	hairy/enhancer-of-split related with YRPW motif	0	0	0	0	0	0	0	0	0	0	0	0	0	1	0	0	0	0	0	0	0	0	0	0	0	1	-1.01323	-0.796933	-0.9869	-0.810667	-0.195033	-0.1238	0.2448	0.907167	0.607567	0.244333	-0.763267	neg	neg
	0	7720		NM_010512	Igf1					Igf1	0	0	0	0	0	0	0	0	0	0	0	1	1	0	0	0	0	0	0	0	0	0	0	0	0	0	-0.317067	-0.180367	0.0594333	0.334567	-0.0784667	0.799633	-0.193067	-0.0163667	-0.362033	-0.0802	-0.0171667	-	-
x	0	7829	IGF	NM_010514	Igf2					insulin-like growth factor 2	0	0	0	0	0	0	0	0	0	0	0	0	0	0	0	0	0	0	0	0	0	0	0	0	0	0	-2.4978	2.97523	-1.67887	4.28677	3.60257	0.868033	1.41737	0.7969	2.5614	2.83457	1.30007	neg	pos
	0	3556		NM_010495	Id1					DNA-binding protein inhibitor ID-1 (Inhibitor of DNA binding 1).	0	0	0	0	0	0	0	0	0	0	0	0	0	1	0	0	0	0	0	0	0	0	0	0	0	1	-0.883467	-0.515833	-1.35937	-1.39687	-1.17097	-1.21627	-0.358233	-0.4993	-1.73507	-0.641067	0.1861	neg	neg
x	0	7833	IGF	NM_010515	Igf2r					insulin-like growth factor 2 receptor	0	0	0	0	0	0	0	0	0	0	0	0	0	0	0	0	0	0	0	0	0	0	0	0	0	0	0.377167	-0.406133	-0.240567	-1.21703	-0.698233	-0.490167	-0.3956	-0.447567	-1.12217	-0.837333	-1.1329	-	-
	0	7840	IGF	NM_008340	Igfals					insulin-like growth factor binding protein acid	0	0	0	0	0	0	0	0	0	0	0	0	0	0	0	0	0	0	0	0	0	0	0	0	0	0	-0.0661	-0.0218333	-0.209033	0.758033	-0.0348	0.076	0.0861333	-0.2218	-0.144033	0.0526333	-0.146667	-	-
	0	7835	IGF	NM_008342	Igfbp2		Igfbp2	YES		insulin-like growth factor binding protein 2	0	0	0	0	0	0	0	0	0	0	0	0	0	0	0	0	0	0	0	0	0	0	0	0	0	0	-1.4186	0.222967	-2.71387	-4.92503	-2.53283	-4.80077	-1.20243	-2.69793	-2.616	-2.18657	-3.9971	neg	-
x	0	7788		NM_010496	Id2		Id2	YES	dorsal	inhibitor of DNA binding 2	0	0	0	0	0	0	0	0	0	0	0	0	0	1	0	0	0	0	0	0	0	0	0	0	0	1	-1.02363	0.179033	0.2708	-0.396133	0.6996	0.897	0.1714	0.941867	-0.393067	0.4305	1.41943	neg	-
	0	7839	IGF	NM_008344	Igfbp6					insulin-like growth factor binding protein 6	0	0	0	0	0	0	0	0	0	0	0	0	0	0	0	0	0	0	0	0	0	0	0	0	0	0	0.2128	-0.240733	-0.0956333	-0.169367	0.0461	0.0765333	-0.0849333	-0.0538333	-0.398967	-0.0677667	-0.100067	-	-
x	0	8062	Notch	NM_010588	Jag2					jagged 2	0	0	0	0	0	0	0	0	0	0	0	0	0	0	0	0	0	1	0	0	0	0	0	0	0	1	-0.643933	-0.488933	-0.650033	-0.308567	-0.502133	0.6882	-0.387467	-0.533833	-1.41153	-0.233333	-1.2636	neg	-
x	0	8063		NM_026365	Jagn1		Jagn1	YES		jagunal homolog 1	0	0	0	0	0	0	0	0	0	0	0	0	0	0	0	0	0	0	0	0	0	0	0	0	0	0	0.4313	0.478233	0.229533	-2.04303	-0.378233	-0.441267	0.1473	-0.353433	-0.1998	-0.0407667	0.0140333	-	-
x	0	8847	transcription factor	NM_001025245	Mbp	NM_001025245		YES		Mbp	0	0	0	0	0	0	0	0	0	0	0	0	0	0	0	0	0	1	0	0	0	0	0	0	0	1	-1.74127	0.305767	-0.798667	1.0606	1.09323	2.08657	-0.0132	0.0514	-0.219667	1.57497	-0.470033	neg	-
	0	10611		NM_023893	Ng23					n/a	0	0	0	0	0	0	0	0	0	0	0	0	0	0	0	0	0	0	0	0	0	0	0	0	0	0	0.421533	-0.1052	0.169467	-0.143833	-0.104433	-0.258067	-0.195433	-0.265933	-0.380467	-0.169033	-0.279933	-	-
	0	11166	transcription factor	NM_009123	Nkx1-2		Nkx1-2	YES		NK1 transcription factor related locus 2	0	0	0	0	0	0	0	0	0	0	0	0	0	0	0	0	0	0	0	0	0	0	0	0	0	0	0.177767	0.421967	-0.1599	1.0545	0.2357	0.0507667	0.0842	-0.195567	0.0329	0.0377	0.2597	-	-
x	0	11167	transcription factor	NM_010919	Nkx2-2					NK2 transcription factor related locus 2	0	0	0	0	0	0	0	0	0	0	0	0	0	0	0	0	0	0	0	0	0	0	0	0	0	0	-1.91153	-0.387333	-1.8044	-1.06527	0.345233	-0.210567	0.9768	1.28387	0.208767	-0.853133	-0.1343	neg	-
	0	11169	transcription factor	NM_008700	Nkx2-5					NK2 transcription factor related locus 5	0	0	0	0	0	0	0	0	0	0	0	0	0	0	0	0	0	0	0	0	0	0	0	0	0	0	0.228667	-0.135967	0.0645667	-0.0879	-0.00563333	-0.0098	-0.0697667	-0.189867	-0.4106	-0.00703333	-0.0744333	-	-
	0	11170	transcription factor	NM_010920	Nkx2-6					NK2 transcription factor related locus 6	0	0	0	0	0	0	0	0	0	0	0	0	0	0	0	0	0	0	0	1	0	0	0	0	0	1	0.0564	0.0554333	0.0518333	0.430533	0.1542	-0.0743	0.00253333	-0.0104333	-0.184533	0.0994	0.0438	-	-
	0	11171	transcription factor	NM_008701	Nkx2-9					NK2 transcription factor related locus 9	0	0	0	0	0	0	0	0	0	0	0	0	0	0	0	0	0	0	0	0	0	0	0	0	0	0	0.217467	-0.0708667	0.0843333	0.0543667	0.0229	-0.0512333	0.072	-0.118433	-0.386433	-0.00256667	-0.150567	-	-
	0	11172	transcription factor	NM_010921	Nkx3-1					NK-3 transcription factor locus 1	0	0	0	0	0	0	0	0	0	0	0	0	0	0	0	0	0	0	0	0	0	0	0	0	0	0	-0.3289	0.4127	-0.403367	0.9245	0.7151	0.143233	0.1879	0.0824	0.0948333	0.0847667	0.248233	-	-
	0	11173	transcription factor	NM_183248	Nkx6-2		Nkx6-2	YES		NK6 transcription factor related locus 2	0	1	0	0	0	0	0	0	0	0	0	0	1	0	0	0	1	0	0	0	0	0	0	0	0	1	0.0820667	-0.0701667	1.1536	0.531033	0.838	1.2083	-0.0201333	-0.0399333	0.8814	1.7333	0.212067	-	-
x	0	9256	transcription factor	NM_008666	Myt1l					Myelin transcription factor 1-like protein (MyT1L protein) (Postmitotic neural gene 1 protein) (Zinc finger protein Png-1) (Neural zinc finger factor 1) (NZF-1).	1	0	0	0	0	0	0	0	0	0	0	0	1	1	0	0	0	0	0	0	0	0	0	0	0	1	-0.3748	-1.87397	0.513933	-1.0882	-1.00917	1.54543	-1.10207	0.210733	-2.1073	-0.871833	-2.89673	-	neg
x	0	11267	Notch	NM_008714	Notch1					Notch gene homolog 1	0	0	0	0	0	0	0	0	0	0	0	0	0	0	0	0	0	0	0	0	0	0	0	0	0	0	1.14913	0.497567	1.22313	-2.7802	-0.278233	-0.680267	0.422033	0.231033	0.384633	-0.5463	0.6549	pos	-
x	0	9379	Notch	NM_010928	Notch2					n/a	0	0	0	1	0	0	0	0	0	0	0	1	2	0	0	0	0	0	0	0	0	0	0	0	0	0	0.144633	0.0259333	0.4024	1.72083	0.114633	1.28583	0.839867	0.0287333	-0.353367	1.94633	1.43467	-	-
x	0	11268	Notch	NM_008716	Notch3		Notch3	YES		Notch gene homolog 3	0	0	0	0	0	0	0	0	0	0	0	0	0	0	0	0	0	0	0	0	0	0	0	0	0	0	0.238867	0.214533	-0.135033	-2.11207	-0.229433	-0.423067	0.574667	0.0459667	0.484633	0.462533	-0.2374	-	-
x	0	11269	Notch	NM_010929	Notch4		Notch4	YES		Notch gene homolog 4	0	0	0	0	0	0	0	0	0	0	0	0	0	0	0	0	0	0	0	0	0	0	0	0	0	0	0.283433	-0.149467	0.00183333	1.25943	-0.100533	-0.0236333	0.0742	-0.192633	-0.234967	0.0605667	-0.00913333	-	-
	0	1889	BMP	NM_007555	Bmp5	NM_007555		YES		bone morphogenetic protein 5	0	0	0	1	0	0	0	0	0	0	0	0	1	0	0	0	0	1	0	1	0	0	0	0	0	2	0.137967	-0.557067	-0.3142	0.0932	-0.486767	-0.463267	-0.6628	-0.524467	-0.377167	-0.6467	-0.1676	-	neg
	0	3050	cell cycle	NM_001033443	Cdkl4					cyclin-dependent kinase-like 4	0	0	0	0	0	0	0	0	0	0	0	0	0	0	0	0	0	1	0	1	0	0	0	0	0	2	0.112567	-0.0355	0.1078	0.534233	0.275233	0.566633	-0.0843	-0.0496333	-0.186267	0.7088	-0.0418333	-	-
x	0	11783	transcription factor	NM_016968	Olig1		Olig1	YES		oligodendrocyte transcription factor 1	0	0	0	0	0	0	0	0	0	0	0	0	0	0	0	0	0	0	0	0	0	0	0	0	0	0	1.944	-0.3895	1.6327	-3.96747	-1.45587	-2.0989	0.385167	-0.754	-1.49953	-1.6391	-0.609967	pos	-
	0	11939		NM_011037	Pax2	NM_011037		YES		paired box gene 2	0	0	0	0	0	0	0	0	0	0	0	0	0	0	0	0	0	0	0	0	0	0	0	0	0	0	0.275167	0.4474	0.0361667	1.50127	0.0510667	0.148567	0.228967	-0.270933	-0.186433	0.0746333	0.0151333	-	-
	0	526		NM_008781	Pax3					9.5 days embryo parthenogenote cDNA RIKEN full-length enriched library clone:B130017N14 product:paired box gene 3 full insert sequence (Pax3 protein).	0	0	0	0	0	0	0	0	0	0	0	0	0	0	0	0	0	0	0	0	0	0	0	0	0	0	-0.295967	0.6816	-0.2774	1.53573	0.910967	0.1007	0.2525	0.382367	0.5507	0.0894333	0.1985	-	pos
	0	11940		NM_011038	Pax4		Pax4	YES	ARX target	paired box gene 4	0	0	0	0	0	0	0	0	0	0	0	0	0	0	0	0	0	0	0	0	0	0	0	0	0	0	-0.164867	0.6229	-0.133867	1.24737	0.3989	0.0576	0.212133	-0.0494667	0.2922	0.158767	0.132167	-	pos
x	0	11941		NM_013627	Pax6		Pax6	YES	dorsal	paired box gene 6	0	0	0	0	0	0	0	0	0	0	0	0	0	0	0	0	0	0	0	0	0	0	0	0	0	0	0.0144333	-1.00737	0.434167	-1.44983	-0.130733	0.5193	0.1207	0.631633	0.455333	0.628767	1.03493	-	neg
	0	11943		NM_011040	Pax8		Pax8	YES		paired box gene 8	0	0	0	0	0	0	0	0	0	0	0	0	0	0	0	1	0	0	0	0	0	0	0	0	0	1	-0.460467	0.489133	-0.867033	1.3846	0.547067	-0.407967	-0.1998	-0.2732	-0.0897	-0.354167	-0.178433	-	-
	0	11944		NM_011041	Pax9					paired box gene 9	0	0	0	0	0	0	0	0	0	0	0	0	0	0	0	0	0	0	0	0	0	0	0	0	0	0	-0.2541	0.407867	-0.0847	1.6709	0.8481	-0.0754333	0.0299667	0.434233	0.5569	0.185867	0.460233	-	-
	0	12009	transcription factor	NM_018878	Paxip1		Paxip1	YES		Pax transcription activation domain interacting	0	0	0	0	0	0	0	0	0	0	0	0	0	0	0	0	0	0	0	0	0	0	0	0	0	0	0.447833	-0.3368	0.217133	-0.155933	-0.247567	-0.0717	-0.1726	-0.2791	-0.3509	-0.358033	-0.143467	-	-
	0	12361	PDGF	NM_011058	Pdgfra	NM_011058		YES		platelet derived growth factor receptor alpha	0	0	0	0	0	0	0	0	0	0	0	0	0	0	0	0	0	0	0	0	0	0	0	0	0	0	-0.228933	-1.4318	-0.0259	-2.1768	-0.2599	0.268233	0.6427	0.9421	0.593733	-0.338833	-0.7035	-	neg
x	0	9254		NM_011123	Plp1		Plp1	YES		Myelin proteolipid protein (PLP) (Lipophilin).	0	0	0	0	0	0	0	0	0	0	0	0	0	0	0	0	0	0	0	0	0	0	0	0	0	0	-0.572367	-1.21473	5.07	-0.114267	3.9387	4.8715	-0.0887667	2.64283	5.26923	5.193	2.00707	neg	neg
x	0	13006		NM_019755	Plp2		Plp2	YES		proteolipid protein 2	0	0	0	0	0	0	0	0	0	0	0	0	0	0	0	0	0	0	0	0	0	0	0	0	0	0	-0.316467	0.783933	-1.31523	-0.2494	-0.564567	-1.67357	-1.0988	-1.99237	-2.03113	-1.22647	-1.4105	-	pos
x	0	14840	transcription factor	NM_009233	Sox1		Sox1	YES		SRY (sex determining region Y)-box 1	0	0	0	0	0	0	0	0	0	0	0	0	0	0	0	0	0	0	0	0	0	0	0	0	0	0	0.334033	-0.901333	0.431633	-0.7054	-0.749567	0.0585333	-0.0805	-0.2425	-0.9609	-0.476067	-0.401967	-	neg
x	0	14688	transcription factor	NM_011439	Sox13					SOX-13 protein.	0	0	0	0	0	0	0	0	0	0	0	0	0	0	0	0	0	0	0	0	0	0	0	0	0	0	0.779233	-0.834033	0.229633	-1.25107	-0.8117	-0.282533	-0.351967	-0.930933	-1.06963	-0.242967	-0.3529	pos	neg
x	0	14689	transcription factor	NM_009235	Sox15		Sox15	YES		SOX-15 protein.	0	0	0	0	0	0	0	0	0	0	0	0	0	0	0	0	0	0	0	0	0	0	0	0	0	0	0.1025	-0.2558	-0.0906667	0.2418	-0.1856	-0.1611	-0.00386667	-0.144767	-0.400033	-0.290433	-0.1485	-	-
x	0	14844	transcription factor	NM_011441	Sox17					SRY-box 17	0	0	0	0	0	0	0	0	0	0	0	0	0	0	0	0	0	0	0	0	0	0	0	0	0	0	0.345733	0.1206	-0.0616333	0.419633	0.0071	-0.1836	0.0745667	-0.0707333	-0.190567	-0.0899667	0.155367	-	-
x	0	15588	transcription factor	NM_009236	Sox18					Transcription factor SOX-18.	0	0	0	0	0	0	0	0	0	0	0	0	0	0	0	0	0	0	0	0	0	0	0	0	0	0	0.2294	-0.265233	0.0339333	0.005	-0.225233	-0.1903	-0.0436	-0.0835	-0.295033	-0.330567	-0.1506	-	-
x	0	10171	transcription factor	NM_145464	Sox21					n/a	0	0	0	0	0	0	0	0	0	0	0	0	0	0	0	0	0	0	0	0	0	0	0	0	0	0	0.587233	0.149733	0.958367	-0.583633	0.845233	0.7973	1.1711	0.998567	0.919367	0.618233	1.03573	pos	-
x	0	14842	transcription factor	NM_011444	Sox5	NM_011444		YES	dorsal	SRY (sex determining region Y)-box 5	0	0	1	0	0	0	0	0	0	0	0	0	1	0	0	0	0	0	0	0	0	0	0	0	0	0	-0.3817	-1.32077	-0.866367	-0.998733	-1.36477	-0.0623667	-0.0373333	-0.685567	-1.24247	-0.714	-0.8191	-	neg
x	0	14690	transcription factor	NM_001025560	Sox6		Sox6	YES		Sox6	0	0	0	0	0	0	0	0	0	0	0	0	0	0	0	0	0	0	0	0	0	0	0	0	0	0	0.144	-1.66373	0.3669	-2.6578	-0.4858	-0.1546	0.582967	1.1844	0.635767	-0.00976667	0.178067	-	neg
x	0	14845	transcription factor	NM_011446	Sox7					SRY-box 7	0	0	0	0	0	0	0	0	0	0	0	0	0	0	0	0	0	0	0	0	0	0	0	0	0	0	0.167233	-0.269933	-0.264	-0.147233	-0.317767	-0.304	-0.2318	-0.343933	-0.418333	-0.540967	-0.377233	-	-
x	0	14849	transcription factor	NM_011448	Sox9				SoxE gene	SRY-box containing gene 9	0	0	0	0	0	0	0	0	0	0	0	0	0	0	0	0	0	0	0	0	0	0	0	0	0	0	-0.668333	0.4649	-0.380967	1.2092	1.1521	-0.4299	0.798567	1.21097	1.69787	0.765067	1.26893	neg	-
	0	15560	transcription factor	NM_009327	Tcf1	NM_009327		YES		transcription factor 1	0	0	0	0	0	0	0	0	0	0	0	0	0	0	0	0	0	0	0	0	0	0	0	0	0	0	0.2209	0.0056	0.249233	-0.195767	-0.0869333	0.1604	0.464133	0.146767	-0.282367	0.293533	-0.0255667	-	-
	0	15562	transcription factor	NM_009328	Tcf15		Tcf15	YES		transcription factor 15	0	0	0	0	0	0	0	0	0	0	0	0	0	0	0	0	0	0	0	0	0	0	0	0	0	0	0.202033	-0.287133	-0.124533	0.0379333	-0.0605667	-0.137967	-0.120867	-0.287033	-0.5714	-0.139567	-0.2728	-	-
	0	15564	transcription factor	NM_013836	Tcf20	NM_013836	Tcf20	YES		transcription factor 20	0	0	0	0	0	0	0	0	0	0	0	0	0	0	0	0	0	0	0	0	0	0	0	0	0	0	0.0492667	-1.65483	0.553667	-0.1087	-0.484233	0.8885	0.00803333	0.0135	-0.733933	0.482533	-0.0765	-	neg
	0	15566	transcription factor	NM_053085	Tcf23	NM_053085	Tcf23	YES		transcription factor 23	0	0	0	0	0	0	0	0	0	0	0	0	0	0	0	0	0	0	0	0	0	0	0	0	0	0	-0.244733	0.4718	-0.3225	1.16727	0.282633	-0.0132	0.2576	0.0705333	0.2449	0.0008	0.1751	-	-
	0	121	T cell	NM_009333	Tcf7l2	NM_009333		YES		10 days neonate skin cDNA RIKEN full-length enriched library clone:4732431J15 product:transcription factor 7-like 2 T-cell specific HMG-box full insert sequence.	0	0	0	0	0	0	0	0	0	0	0	0	0	0	0	0	0	0	0	0	0	0	0	0	0	0	-0.777333	-0.557233	-0.405833	-1.25967	0.394267	0.4369	0.3198	0.9654	1.1111	0.3087	0.584333	neg	neg
	0	15571	transcription factor	NM_011547	Tcfap2a		Tcfap2a	YES		transcription factor AP-2 alpha	0	0	0	0	0	0	0	0	0	0	0	0	0	0	0	0	0	0	0	0	0	0	0	0	0	0	0.186033	0.605967	-0.0186667	1.0616	0.6614	-0.0852333	0.0208	-0.0999333	-0.317867	0.154767	0.111333	-	pos
	0	15231		NM_001025305	Tcfap2b	NM_001025305		YES		Tcfap2b	0	0	0	0	0	0	0	0	0	0	0	0	0	0	0	0	0	0	0	0	0	0	0	0	0	0	-0.0064	0.8116	0.0192	2.1721	0.805533	-0.0852667	0.1813	0.369867	0.537067	0.187933	0.803467	-	pos
	0	1825	transcription factor	NM_009335	Tcfap2c		Tcfap2c	YES		Blastocyst blastocyst cDNA RIKEN full-length enriched library clone:I1C0020M08 product:transcription factor AP-2 gamma full insert sequence.	0	0	0	1	0	0	0	0	0	0	0	0	1	0	0	0	0	0	0	0	0	0	0	0	0	0	-0.7215	0.713167	-0.682167	2.26937	1.04497	0.0972	0.0339	0.0784	0.0618333	-0.248633	0.0150333	neg	pos
	0	15573	transcription factor	NM_198960	Tcfap2e		Tcfap2e	YES		transcription factor AP-2 epsilon	0	0	0	0	0	0	0	0	0	0	0	0	0	0	0	0	0	0	0	0	0	0	0	0	0	0	0.0388333	-0.0041	-0.2934	0.0511333	-0.0901333	-0.0278333	0.0141	-0.210067	-0.4948	-0.191167	-0.363167	-	-
	0	15574	transcription factor	NM_031182	Tcfap4					transcription factor AP-4 (activating	0	0	0	1	0	0	0	0	0	0	0	0	1	0	0	0	0	0	0	0	0	0	0	0	0	0	-0.4165	-0.137633	-1.07313	-1.7183	-1.13857	0.397633	0.1103	-0.567733	-1.82647	-0.800633	-0.480633	-	-
	0	8877	transcription factor	NM_033476	Tcfcp2		Tcfcp2	YES		Melanocyte cDNA RIKEN full-length enriched library clone:G270085N22 product:transcription factor CP2 full insert sequence.	0	0	0	0	0	0	0	0	0	0	0	0	0	0	0	0	0	0	0	0	0	0	0	0	0	0	-0.0256667	-0.0610667	0.261867	-1.9788	-0.0187333	0.293433	0.605667	0.424767	0.0441333	0.754133	0.316667	-	-
	0	936	transcription factor	NM_023755	Tcfcp2l1					Adult male kidney cDNA RIKEN full-length enriched library clone:F530007A16 product:transcription factor CP2-like 1 full insert sequence.	0	0	0	0	0	0	0	0	0	0	0	0	0	0	0	0	0	0	0	0	0	0	0	0	0	0	-0.181467	0.563667	0.8718	1.43893	1.5284	1.1032	0.264133	0.393667	1.78327	3.8382	3.25333	-	pos
	0	1874	transcription factor	NM_172472	Tcfe3		Tcfe3	YES		Bone marrow macrophage cDNA RIKEN full-length enriched library clone:I830055K06 product:transcription factor E3 full insert sequence.	0	0	0	0	0	0	0	0	0	0	0	0	0	0	0	0	0	0	0	0	0	0	0	0	0	0	-0.0901	0.794733	-0.380367	-1.75097	0.309067	0.123433	0.625867	-0.137367	0.0589667	0.6211	0.4231	-	pos
	0	15582	transcription factor	NM_011549	Tcfeb		Tcfeb	YES		transcription factor EB	0	0	0	0	0	0	0	0	0	0	0	0	0	0	0	0	0	0	0	0	0	0	0	0	0	0	-0.571967	0.7172	-0.495967	-1.64023	-0.0565	-0.0392333	0.0308667	-0.482733	-0.160833	0.690367	0.262167	neg	pos
	0	15583	transcription factor	NM_031198	Tcfec					transcription factor EC	0	0	0	0	0	0	0	0	0	0	0	0	0	0	0	0	0	0	0	0	0	0	0	0	0	0	-0.0551333	0.372267	0.457833	0.950167	0.362967	-0.0593667	0.231033	0.2361	0.322067	0.0500667	0.456467	-	-
	0	15232		NM_178254	Tcfl5					Tcfl5 protein.	0	0	0	0	0	0	1	0	0	0	0	0	1	0	0	0	0	0	0	0	0	0	0	0	0	0	-0.00473333	-0.880367	-0.679567	-0.867167	-0.680867	-0.4267	-0.603633	-0.6494	-1.20343	-0.901367	-0.7359	-	neg
	0	15567	transcription factor	NM_009332	Tcf3				E47	transcription factor 3	0	0	0	0	0	0	0	0	0	0	0	0	0	1	0	0	0	0	0	0	0	0	0	0	0	1	-0.0829	0.888867	0.142533	-0.914033	1.04197	0.429	1.14747	0.2815	1.2664	1.479	0.919	-	pos
x	0	15425	receptor other	NM_009380	Thrb	NM_009380		YES		thyroid hormone receptor beta	0	0	0	0	0	0	0	0	0	0	0	0	0	0	0	0	0	0	0	0	0	0	0	0	0	0	0.1025	0.0376	0.0632333	0.310367	0.0838333	0.0002	-0.0185	-0.0501	0.0616667	-0.0206333	0.187367	-	-
	0	15428		NM_009381	Thrsp					thyroid hormone-responsive protein	0	0	0	0	0	0	0	0	0	0	0	0	0	0	0	0	0	0	0	0	0	0	0	0	0	0	-1.9552	1.03387	-1.31643	0.1543	2.21977	0.4567	0.190667	0.631433	1.5603	1.09613	1.54683	neg	pos
x	0	15422	receptor other	NM_178060	Thra					Thyroid hormone receptor alpha (C-erbA-alpha) (c-erbA-1).	0	0	0	0	0	0	0	0	0	0	0	0	0	1	0	0	0	0	0	0	0	0	0	0	0	1	-0.246433	-1.04987	0.252933	-1.33753	-0.921	0.789333	-0.1905	-0.417367	-1.09813	-0.0773667	-0.0838667	-	neg
	0	15386	receptor other	NM_011869	Thrap4					Thrap4 protein (NOD-derived CD11c #NAME? dendritic cells cDNA RIKEN full-length enriched library clone:F630101H14 product:thyroid hormone receptor associated protein 4 full insert sequence).	0	0	0	0	0	0	0	0	0	0	0	0	0	1	0	0	0	0	0	0	0	0	0	0	0	1	1.28603	0.1188	1.04547	-2.2079	-0.0989	0.432433	0.637533	-0.391767	-0.7461	0.659267	0.433533	pos	-
x	0	16681	transcription factor	NM_009537	Yy1	NM_009537		YES		YY1 transcription factor	0	0	0	0	0	0	0	0	0	0	0	0	0	0	0	0	0	0	0	0	0	0	0	0	0	0	-0.338333	-0.9092	-0.3776	-1.14957	-0.6805	-0.508367	-0.2783	0.153	0.1486	-0.5875	-0.491133	-	neg
					ccnd
[truncated: 9 more columns]
